# Supplementary material for: Identifying Immune Cell Infiltration and Effective Diagnostic Biomarkers in Rheumatoid Arthritis by Bioinformatics Analysis
Source: Front Immunol. 2021 Aug 13;12:726747. doi: 10.3389/fimmu.2021.726747 (PMC8411707; doi:10.3389/fimmu.2021.726747)
Supplement: Supplementary file 5 [file Table_2.xls]

ONTOLOGY	ID	Description	GeneRatio	BgRatio	pvalue	p.adjust	qvalue	geneID	Count
BP	GO:0050900	leukocyte migration	39/186	499/18670	6.0859489599991e-24	1.89577310103972e-20	1.34403378085033e-20	MMP1/CXCL13/CXCL9/IGHM/CCL18/CXCL10/IGLV1-44/IGKC/CCL19/SDC1/CCL5/CCR7/CORO1A/CD2/LCK/S100A9/CXCL6/CD48/RAC2/CCR5/SELL/CXCR4/ITGB2/CXCL1/THY1/CXCL11/TNFSF11/COL1A1/GPR18/CCL13/ITGA4/S100A8/CCR2/IGLV6-57/SYK/ROR2/WNT5A/SDC3/APOD	39
BP	GO:0002429	immune response-activating cell surface receptor signaling pathway	34/186	473/18670	9.47691587417066e-20	1.47602964740208e-16	1.04645102652685e-16	IGHM/IGLV1-44/TRBC1/IGKC/CD247/CD3D/CCR7/PSMB9/MS4A1/LCK/CD79A/ITK/PTPRC/GBP1/HLA-DPB1/CD38/KCNN4/FCGR2B/PRKCB/THY1/HLA-DRB4/BTN3A3/PSMB10/BTN3A2/FPR3/CYFIP2/PSMB8/CD19/TRAT1/IGLV6-57/IGHD/SYK/FCN1/ICAM3	34
BP	GO:0050851	antigen receptor-mediated signaling pathway	28/186	316/18670	9.36272587585006e-19	9.72163036775765e-16	6.89228031141524e-16	IGHM/TRBC1/IGKC/CD247/CD3D/CCR7/PSMB9/MS4A1/LCK/CD79A/ITK/PTPRC/GBP1/HLA-DPB1/CD38/KCNN4/FCGR2B/PRKCB/THY1/HLA-DRB4/BTN3A3/PSMB10/BTN3A2/PSMB8/CD19/TRAT1/IGHD/SYK	28
BP	GO:0002696	positive regulation of leukocyte activation	29/186	380/18670	1.25117151952812e-17	9.74349820832524e-15	6.90778381044737e-15	IGHM/IL7R/TRBC1/IGKC/CCL19/CCL5/CD27/CCR7/CORO1A/CD2/RASGRP1/HLA-DMB/LCK/PTPRC/HLA-DPB1/ITGB2/CD38/CD86/LILRB2/THY1/CTSC/VAMP8/TNFSF11/CCR2/IGHD/SYK/PRKCZ/WNT5A/ZBTB16	29
BP	GO:0030098	lymphocyte differentiation	28/186	353/18670	1.74493693515716e-17	1.08709571060291e-14	7.70711092623098e-15	IL7R/CCL19/CD27/BLNK/CD3D/CCR7/CD2/RASGRP1/MS4A1/LCK/CD79A/ITK/TPD52/PTPRC/CD8A/CD86/FCGR2B/LILRB2/RHOH/DOCK2/CD19/GPR18/ITGA4/CCR2/SYK/PRKCZ/EGR1/ZBTB16	28
BP	GO:0050867	positive regulation of cell activation	29/186	394/18670	3.31031211356398e-17	1.67694338253383e-14	1.18889151526771e-14	IGHM/IL7R/TRBC1/IGKC/CCL19/CCL5/CD27/CCR7/CORO1A/CD2/RASGRP1/HLA-DMB/LCK/PTPRC/HLA-DPB1/ITGB2/CD38/CD86/LILRB2/THY1/CTSC/VAMP8/TNFSF11/CCR2/IGHD/SYK/PRKCZ/WNT5A/ZBTB16	29
BP	GO:0042110	T cell activation	31/186	464/18670	3.76841209558164e-17	1.67694338253383e-14	1.18889151526771e-14	IL7R/CCL19/CCL5/CD27/CD3D/CCR7/CORO1A/CD2/RASGRP1/HLA-DMB/LCK/ITK/RAC2/PTPRC/HLA-DPB1/CD8A/LCP1/CD86/FCGR2B/LILRB2/THY1/RHOH/PSMB10/TNFSF11/DOCK2/GPR18/CCR2/SYK/PRKCZ/EGR1/ZBTB16	31
BP	GO:0007159	leukocyte cell-cell adhesion	27/186	337/18670	5.34719228815746e-17	1.94916085270068e-14	1.38188374384254e-14	IL7R/CCL19/CCL5/CD27/CCR7/CORO1A/RASGRP1/HLA-DMB/LCK/S100A9/RAC2/SELL/PTPRC/HLA-DPB1/ITGB2/CD86/FCGR2B/LILRB2/THY1/TNFSF11/SEMA4D/ITGA4/S100A8/CCR2/SYK/PRKCZ/ZBTB16	27
BP	GO:0030595	leukocyte chemotaxis	23/186	224/18670	5.6316043898254e-17	1.94916085270068e-14	1.38188374384254e-14	CXCL13/CXCL9/CCL18/CXCL10/CCL19/CCL5/CCR7/CORO1A/S100A9/CXCL6/RAC2/CCR5/CXCR4/ITGB2/CXCL1/CXCL11/TNFSF11/GPR18/CCL13/S100A8/CCR2/SYK/WNT5A	23
BP	GO:0006959	humoral immune response	27/186	356/18670	2.12662478109714e-16	6.6244361931176e-14	4.69648293762295e-14	CXCL13/CXCL9/IGHM/CXCL10/IGLV1-44/TRBC1/IGKC/BLNK/CCR7/MS4A1/S100A9/CXCL6/PTPRC/CXCL1/FCGR2B/PSMB10/CXCL11/CD19/GNLY/CCL13/S100A8/CCR2/IGLV6-57/IGHD/FCN1/C6/C7	27
BP	GO:0022409	positive regulation of cell-cell adhesion	23/186	255/18670	9.8829184969439e-16	2.7986628289073e-13	1.98414957000845e-13	CXCL13/IL7R/CCL19/CCL5/CD27/CCR7/CORO1A/RASGRP1/HLA-DMB/LCK/PTPRC/HLA-DPB1/ITGB2/CD86/LILRB2/THY1/TNFSF11/ITGA4/CCR2/SYK/PRKCZ/WNT5A/ZBTB16	23
BP	GO:0072503	cellular divalent inorganic cation homeostasis	30/186	493/18670	1.60765289404013e-15	4.17319897077918e-13	2.9586454137686e-13	CXCL13/CXCL9/CXCL10/CD52/CCL19/CCL5/CEMIP/CCR7/CORO1A/MS4A1/LCK/S100A9/CCR5/PTPRC/CXCR4/CD38/GPR65/P2RY6/PRKCB/THY1/CXCL11/FPR3/SLC39A8/CD19/GPR18/CCL13/S100A8/CCR2/CYBA/WNT5A	30
BP	GO:1903039	positive regulation of leukocyte cell-cell adhesion	21/186	218/18670	5.01606307889916e-15	1.20192588390545e-12	8.52121484982222e-13	IL7R/CCL19/CCL5/CD27/CCR7/CORO1A/RASGRP1/HLA-DMB/LCK/PTPRC/HLA-DPB1/ITGB2/CD86/LILRB2/THY1/TNFSF11/ITGA4/CCR2/SYK/PRKCZ/ZBTB16	21
BP	GO:0030593	neutrophil chemotaxis	16/186	104/18670	6.0638314360589e-15	1.3492024945231e-12	9.56535214500118e-13	CXCL13/CXCL9/CCL18/CXCL10/CCL19/CCL5/CCR7/S100A9/CXCL6/RAC2/ITGB2/CXCL1/CXCL11/CCL13/S100A8/SYK	16
BP	GO:0055074	calcium ion homeostasis	28/186	471/18670	2.7731542723598e-14	5.75891703893385e-12	4.08286151818306e-12	CXCL13/CXCL9/CXCL10/CD52/CCL19/CCL5/CEMIP/CCR7/CORO1A/MS4A1/LCK/CCR5/PTPRC/CXCR4/CD38/GPR65/P2RY6/PRKCB/THY1/CXCL11/FPR3/TNFSF11/CD19/GPR18/CCL13/CCR2/CYBA/WNT5A	28
BP	GO:0030217	T cell differentiation	21/186	240/18670	3.43908236466482e-14	6.69546347870682e-12	4.74683868491236e-12	IL7R/CCL19/CD27/CD3D/CCR7/CD2/RASGRP1/LCK/ITK/PTPRC/CD8A/CD86/LILRB2/RHOH/DOCK2/GPR18/CCR2/SYK/PRKCZ/EGR1/ZBTB16	21
BP	GO:0051251	positive regulation of lymphocyte activation	24/186	334/18670	3.70934333850572e-14	6.7968261761443e-12	4.81870112952631e-12	IGHM/IL7R/TRBC1/IGKC/CCL19/CCL5/CD27/CCR7/CORO1A/RASGRP1/HLA-DMB/LCK/PTPRC/HLA-DPB1/CD38/CD86/LILRB2/THY1/TNFSF11/CCR2/IGHD/SYK/PRKCZ/ZBTB16	24
BP	GO:0060326	cell chemotaxis	23/186	304/18670	4.39896486793458e-14	7.6126530908979e-12	5.39709256896301e-12	CXCL13/CXCL9/CCL18/CXCL10/CCL19/CCL5/CCR7/CORO1A/S100A9/CXCL6/RAC2/CCR5/CXCR4/ITGB2/CXCL1/CXCL11/TNFSF11/GPR18/CCL13/S100A8/CCR2/SYK/WNT5A	23
BP	GO:1990266	neutrophil migration	16/186	118/18670	4.71546257813404e-14	7.73087680573029e-12	5.48090885813032e-12	CXCL13/CXCL9/CCL18/CXCL10/CCL19/CCL5/CCR7/S100A9/CXCL6/RAC2/ITGB2/CXCL1/CXCL11/CCL13/S100A8/SYK	16
BP	GO:0050727	regulation of inflammatory response	28/186	485/18670	5.73764312496923e-14	8.51083730203769e-12	6.03387231888995e-12	CCL18/IGLV1-44/MMP3/IGKC/CCL5/CCR7/S100A9/MMP9/BIRC3/PTPRC/TNFAIP6/FCGR2B/CTSC/VAMP8/ADCY7/TNFSF11/CST7/CD19/S100A8/CCR2/IGLV6-57/WNT5A/LPL/C6/C7/APOD/FABP4/ADIPOQ	28
BP	GO:0051249	regulation of lymphocyte activation	28/186	485/18670	5.73764312496923e-14	8.51083730203769e-12	6.03387231888995e-12	IGHM/IL7R/TRBC1/IGKC/CCL19/CCL5/CD27/CCR7/CORO1A/CD2/RASGRP1/HLA-DMB/LCK/RAC2/PTPRC/HLA-DPB1/CD38/CD86/FCGR2B/LILRB2/THY1/TNFSF11/CD19/CCR2/IGHD/SYK/PRKCZ/ZBTB16	28
BP	GO:0071621	granulocyte chemotaxis	16/186	123/18670	9.17932268319529e-14	1.29970864355242e-11	9.21445884657594e-12	CXCL13/CXCL9/CCL18/CXCL10/CCL19/CCL5/CCR7/S100A9/CXCL6/RAC2/ITGB2/CXCL1/CXCL11/CCL13/S100A8/SYK	16
BP	GO:0006874	cellular calcium ion homeostasis	27/186	458/18670	1.02390711599024e-13	1.38672637665635e-11	9.83138274300928e-12	CXCL13/CXCL9/CXCL10/CD52/CCL19/CCL5/CEMIP/CCR7/CORO1A/MS4A1/LCK/CCR5/PTPRC/CXCR4/CD38/GPR65/P2RY6/PRKCB/THY1/CXCL11/FPR3/CD19/GPR18/CCL13/CCR2/CYBA/WNT5A	27
BP	GO:0002449	lymphocyte mediated immunity	24/186	352/18670	1.17326651545329e-13	1.52215987210093e-11	1.07915566838481e-11	IGHM/IGLV1-44/IL7R/TRBC1/IGKC/CD27/GZMB/CORO1A/RASGRP1/PTPRC/CD8A/FCGR2B/BTN3A3/CTSH/CTSC/BTN3A2/CD19/CCR2/CRTAM/IGLV6-57/IGHD/PRKCZ/C6/C7	24
BP	GO:0007204	positive regulation of cytosolic calcium ion concentration	23/186	319/18670	1.2216371365176e-13	1.52215987210093e-11	1.07915566838481e-11	CXCL13/CXCL9/CXCL10/CD52/CCL19/CEMIP/CCR7/CORO1A/MS4A1/LCK/CCR5/PTPRC/CXCR4/CD38/GPR65/P2RY6/THY1/CXCL11/FPR3/CD19/GPR18/CCR2/CYBA	23
BP	GO:0051480	regulation of cytosolic calcium ion concentration	24/186	357/18670	1.59585054974035e-13	1.898191929467e-11	1.34574864172401e-11	CXCL13/CXCL9/CXCL10/CD52/CCL19/CEMIP/CCR7/CORO1A/MS4A1/LCK/CCR5/PTPRC/CXCR4/CD38/GPR65/P2RY6/THY1/CXCL11/FPR3/CD19/GPR18/CCR2/CYBA/WNT5A	24
BP	GO:0050870	positive regulation of T cell activation	19/186	202/18670	1.64530279600671e-13	1.898191929467e-11	1.34574864172401e-11	IL7R/CCL19/CCL5/CD27/CCR7/CORO1A/RASGRP1/HLA-DMB/LCK/PTPRC/HLA-DPB1/CD86/LILRB2/THY1/TNFSF11/CCR2/SYK/PRKCZ/ZBTB16	19
BP	GO:0070098	chemokine-mediated signaling pathway	14/186	88/18670	1.95868199119926e-13	2.17903371520918e-11	1.54485519456242e-11	CXCL13/CXCL9/CCL18/CXCL10/CCL19/CCL5/CCR7/CXCL6/CCR5/CXCR4/CXCL1/CXCL11/CCL13/CCR2	14
BP	GO:0022407	regulation of cell-cell adhesion	25/186	403/18670	2.92427783423568e-13	3.14107774263591e-11	2.22690921823102e-11	CXCL13/IL7R/CCL19/CCL5/CD27/CCR7/CORO1A/RASGRP1/HLA-DMB/LCK/PTPRC/HLA-DPB1/ITGB2/CD86/FCGR2B/LILRB2/THY1/TNFSF11/ITGA4/CCR2/SYK/PRKCZ/WNT5A/ZBTB16/ADIPOQ	25
BP	GO:0097529	myeloid leukocyte migration	19/186	210/18670	3.32511697335041e-13	3.45257979066218e-11	2.44775277546988e-11	CXCL13/CXCL9/CCL18/CXCL10/CCL19/CCL5/CCR7/S100A9/CXCL6/RAC2/ITGB2/CXCL1/CXCL11/TNFSF11/CCL13/S100A8/CCR2/SYK/ROR2	19
BP	GO:1903037	regulation of leukocyte cell-cell adhesion	22/186	304/18670	4.00701888680879e-13	4.02640768787399e-11	2.85457576384544e-11	IL7R/CCL19/CCL5/CD27/CCR7/CORO1A/RASGRP1/HLA-DMB/LCK/PTPRC/HLA-DPB1/ITGB2/CD86/FCGR2B/LILRB2/THY1/TNFSF11/ITGA4/CCR2/SYK/PRKCZ/ZBTB16	22
BP	GO:0034612	response to tumor necrosis factor	22/186	312/18670	6.76468110822205e-13	6.5849942662849e-11	4.66852005429272e-11	CCL18/CCL19/CCL5/CD27/TNFRSF17/PSMB9/AIM2/BIRC3/GBP1/CD14/STAT1/LTB/PSMB10/TNFSF11/PSMB8/COL1A1/CCL13/CYBA/SYK/PCK1/FABP4/ADIPOQ	22
BP	GO:0002697	regulation of immune effector process	26/186	458/18670	7.27202355371498e-13	6.73540693323641e-11	4.7751571330337e-11	IGLV1-44/IL7R/IGKC/CCL19/RASGRP1/AIM2/HLA-DMB/CXCL6/RAC2/BIRC3/PTPRC/ITGB2/STAT1/CD86/FCGR2B/VAMP8/CD19/APOBEC3G/CCR2/CRTAM/IGLV6-57/SYK/PRKCZ/WNT5A/C6/C7	26
BP	GO:0050863	regulation of T cell activation	22/186	314/18670	7.69193993746673e-13	6.73540693323641e-11	4.7751571330337e-11	IL7R/CCL19/CCL5/CD27/CCR7/CORO1A/CD2/RASGRP1/HLA-DMB/LCK/RAC2/PTPRC/HLA-DPB1/CD86/FCGR2B/LILRB2/THY1/TNFSF11/CCR2/SYK/PRKCZ/ZBTB16	22
BP	GO:1990868	response to chemokine	14/186	97/18670	7.87850526704245e-13	6.73540693323641e-11	4.7751571330337e-11	CXCL13/CXCL9/CCL18/CXCL10/CCL19/CCL5/CCR7/CXCL6/CCR5/CXCR4/CXCL1/CXCL11/CCL13/CCR2	14
BP	GO:1990869	cellular response to chemokine	14/186	97/18670	7.87850526704245e-13	6.73540693323641e-11	4.7751571330337e-11	CXCL13/CXCL9/CCL18/CXCL10/CCL19/CCL5/CCR7/CXCL6/CCR5/CXCR4/CXCL1/CXCL11/CCL13/CCR2	14
BP	GO:0097530	granulocyte migration	16/186	141/18670	8.00032284204645e-13	6.73540693323641e-11	4.7751571330337e-11	CXCL13/CXCL9/CCL18/CXCL10/CCL19/CCL5/CCR7/S100A9/CXCL6/RAC2/ITGB2/CXCL1/CXCL11/CCL13/S100A8/SYK	16
BP	GO:0071356	cellular response to tumor necrosis factor	21/186	291/18670	1.49523228846019e-12	1.22569699435618e-10	8.6897433273947e-11	CCL18/CCL19/CCL5/CD27/TNFRSF17/PSMB9/AIM2/BIRC3/GBP1/STAT1/LTB/PSMB10/TNFSF11/PSMB8/COL1A1/CCL13/CYBA/SYK/PCK1/FABP4/ADIPOQ	21
BP	GO:0050852	T cell receptor signaling pathway	18/186	202/18670	1.86156575152575e-12	1.48686597846224e-10	1.05413358885318e-10	TRBC1/CD247/CD3D/CCR7/PSMB9/LCK/ITK/PTPRC/GBP1/HLA-DPB1/KCNN4/THY1/HLA-DRB4/BTN3A3/PSMB10/BTN3A2/PSMB8/TRAT1	18
BP	GO:0045785	positive regulation of cell adhesion	24/186	403/18670	2.17146763656898e-12	1.69103042197809e-10	1.19887871092677e-10	CXCL13/IL7R/CCL19/CCL5/CD27/CCR7/CORO1A/RASGRP1/HLA-DMB/LCK/PTPRC/HLA-DPB1/ITGB2/CD86/LILRB2/THY1/TNFSF11/ITGA4/CCR2/SYK/PRKCZ/WNT5A/MYOC/ZBTB16	24
BP	GO:0006909	phagocytosis	23/186	369/18670	2.54357546017136e-12	1.93249696547166e-10	1.37006965736573e-10	IGHM/IGLV1-44/TRBC1/IGKC/CD247/CORO1A/IL2RG/PTPRC/ITGB2/CD14/P2RY6/FCGR2B/CYFIP2/DOCK2/SLAMF1/IGLV6-57/ARHGAP25/CYBA/IGHD/SYK/FCN1/ICAM3/ADIPOQ	23
BP	GO:0002460	adaptive immune response based on somatic recombination of immune receptors built from immunoglobulin superfamily domains	22/186	361/18670	1.22446127481973e-11	9.08142112157965e-10	6.43839537486664e-10	CXCL13/IGHM/IGLV1-44/IL7R/TRBC1/IGKC/CCL19/CD27/PTPRC/CD8A/FCGR2B/BTN3A3/CTSH/CTSC/BTN3A2/CD19/CCR2/IGLV6-57/IGHD/PRKCZ/C6/C7	22
BP	GO:0070661	leukocyte proliferation	20/186	298/18670	1.97105505974928e-11	1.42786895607419e-09	1.01230685810379e-09	IL7R/CCL19/CCL5/CORO1A/MS4A1/HLA-DMB/CD79A/RAC2/PTPRC/HLA-DPB1/CD38/CD86/FCGR2B/LILRB2/PSMB10/TNFSF11/DOCK2/CD19/CCR2/SYK	20
BP	GO:0051209	release of sequestered calcium ion into cytosol	14/186	124/18670	2.42619516993739e-11	1.71763589871704e-09	1.21774102070063e-09	CXCL9/CXCL10/CCL19/CEMIP/CCR7/CORO1A/LCK/CCR5/PTPRC/P2RY6/THY1/CXCL11/CD19/CYBA	14
BP	GO:0051283	negative regulation of sequestering of calcium ion	14/186	126/18670	3.02100410597746e-11	2.09120617558218e-09	1.48258868171713e-09	CXCL9/CXCL10/CCL19/CEMIP/CCR7/CORO1A/LCK/CCR5/PTPRC/P2RY6/THY1/CXCL11/CD19/CYBA	14
BP	GO:0046651	lymphocyte proliferation	19/186	272/18670	3.23662306158483e-11	2.19175670366016e-09	1.55387532796453e-09	IL7R/CCL19/CCL5/CORO1A/MS4A1/HLA-DMB/CD79A/RAC2/PTPRC/HLA-DPB1/CD38/CD86/FCGR2B/LILRB2/PSMB10/DOCK2/CD19/CCR2/SYK	19
BP	GO:0032943	mononuclear cell proliferation	19/186	274/18670	3.6741781637089e-11	2.43155700204073e-09	1.72388496756997e-09	IL7R/CCL19/CCL5/CORO1A/MS4A1/HLA-DMB/CD79A/RAC2/PTPRC/HLA-DPB1/CD38/CD86/FCGR2B/LILRB2/PSMB10/DOCK2/CD19/CCR2/SYK	19
BP	GO:0051282	regulation of sequestering of calcium ion	14/186	128/18670	3.74686151197287e-11	2.43155700204073e-09	1.72388496756997e-09	CXCL9/CXCL10/CCL19/CEMIP/CCR7/CORO1A/LCK/CCR5/PTPRC/P2RY6/THY1/CXCL11/CD19/CYBA	14
BP	GO:0050853	B cell receptor signaling pathway	14/186	129/18670	4.16679794437466e-11	2.60457948156134e-09	1.84655157635066e-09	IGHM/TRBC1/IGKC/MS4A1/LCK/CD79A/ITK/PTPRC/CD38/FCGR2B/PRKCB/CD19/IGHD/SYK	14
BP	GO:0001819	positive regulation of cytokine production	24/186	464/18670	4.18070542786732e-11	2.60457948156134e-09	1.84655157635066e-09	CCL19/CCR7/CD2/RASGRP1/AIM2/BIRC3/PTPRC/HLA-DPB1/CD14/STAT1/CD86/LILRB2/LTB/CCR2/CRTAM/CYBA/IGHD/SYK/FCN1/PRKCZ/WNT5A/EGR1/LPL/ADIPOQ	24
BP	GO:0051208	sequestering of calcium ion	14/186	131/18670	5.13876820883438e-11	3.13867901382728e-09	2.22520860725171e-09	CXCL9/CXCL10/CCL19/CEMIP/CCR7/CORO1A/LCK/CCR5/PTPRC/P2RY6/THY1/CXCL11/CD19/CYBA	14
BP	GO:0060402	calcium ion transport into cytosol	15/186	158/18670	5.68983138659614e-11	3.4084278402398e-09	2.41645065770824e-09	CXCL9/CXCL10/CCL19/CEMIP/CCR7/CORO1A/MS4A1/LCK/CCR5/PTPRC/P2RY6/THY1/CXCL11/CD19/CYBA	15
BP	GO:0019882	antigen processing and presentation	17/186	226/18670	1.16692101866335e-10	6.85841315686103e-09	4.86236404598951e-09	CCL19/CCR7/PSMB9/HLA-DMB/HLA-DOB/HLA-DPB1/CD8A/HLA-DMA/FCGR2B/LILRB2/HLA-DRB4/CTSH/VAMP8/PSMB10/PSMB8/TAP1/CYBA	17
BP	GO:0097553	calcium ion transmembrane import into cytosol	14/186	140/18670	1.2642319056445e-10	7.29274515941225e-09	5.17028954784047e-09	CXCL9/CXCL10/CCL19/CEMIP/CCR7/CORO1A/LCK/CCR5/PTPRC/P2RY6/THY1/CXCL11/CD19/CYBA	14
BP	GO:0060401	cytosolic calcium ion transport	15/186	171/18670	1.75664030320143e-10	9.91075874321201e-09	7.02636541125583e-09	CXCL9/CXCL10/CCL19/CEMIP/CCR7/CORO1A/MS4A1/LCK/CCR5/PTPRC/P2RY6/THY1/CXCL11/CD19/CYBA	15
BP	GO:0042119	neutrophil activation	24/186	498/18670	1.78170943698194e-10	9.91075874321201e-09	7.02636541125583e-09	CCL5/QPCT/S100A9/CXCL6/MMP9/SELL/PTPRC/TNFAIP6/ITGB2/CXCL1/CD14/FCGR2B/LILRB2/CTSH/CTSC/VAMP8/LRMP/DOCK2/CD53/S100A8/SERPINA1/CYBA/SYK/FCN1	24
BP	GO:0002237	response to molecule of bacterial origin	20/186	343/18670	2.43386680133553e-10	1.33008685722109e-08	9.42982926907101e-09	CXCL13/CXCL9/CXCL10/CCL5/CCR7/CXCL6/CCR5/CSF2RB/LOXL1/CXCL1/CD14/CD86/FCGR2B/LILRB2/IL10RA/CXCL11/S100A8/WNT5A/TIMP4/PCK1	20
BP	GO:0050854	regulation of antigen receptor-mediated signaling pathway	10/186	65/18670	8.41697293185972e-10	4.52049494530052e-08	3.20486555554296e-08	CCR7/LCK/PTPRC/GBP1/KCNN4/FCGR2B/PRKCB/THY1/CD19/TRAT1	10
BP	GO:0032496	response to lipopolysaccharide	19/186	330/18670	8.67575709810839e-10	4.58050565434028e-08	3.24741095304753e-08	CXCL13/CXCL9/CXCL10/CCL5/CCR7/CXCL6/CCR5/CSF2RB/LOXL1/CXCL1/CD14/CD86/LILRB2/IL10RA/CXCL11/S100A8/WNT5A/TIMP4/PCK1	19
BP	GO:1903555	regulation of tumor necrosis factor superfamily cytokine production	14/186	163/18670	9.60775913490101e-10	4.98802828420277e-08	3.53632959035479e-08	CCL19/CD2/RASGRP1/PTPRC/CD14/CD86/GPR18/SLAMF1/CCR2/CYBA/SYK/WNT5A/LPL/ADIPOQ	14
BP	GO:0072676	lymphocyte migration	12/186	111/18670	1.11900154979984e-09	5.71424561905983e-08	4.0511911155825e-08	CXCL13/CCL18/CXCL10/CCL19/CCL5/CCR7/CXCL11/CCL13/ITGA4/CCR2/WNT5A/APOD	12
BP	GO:1903557	positive regulation of tumor necrosis factor superfamily cytokine production	11/186	88/18670	1.17236563072132e-09	5.89019183822082e-08	4.1759305488172e-08	CCL19/CD2/RASGRP1/PTPRC/CD14/CD86/CCR2/CYBA/SYK/WNT5A/LPL	11
BP	GO:0001906	cell killing	14/186	168/18670	1.4294560612389e-09	6.95743067306123e-08	4.93256384289346e-08	IL7R/GZMB/CORO1A/RASGRP1/CXCL6/PTPRC/FCGR2B/CTSH/CTSC/APOL1/GNLY/CCL13/CRTAM/SYK	14
BP	GO:0071706	tumor necrosis factor superfamily cytokine production	14/186	168/18670	1.4294560612389e-09	6.95743067306123e-08	4.93256384289346e-08	CCL19/CD2/RASGRP1/PTPRC/CD14/CD86/GPR18/SLAMF1/CCR2/CYBA/SYK/WNT5A/LPL/ADIPOQ	14
BP	GO:0051047	positive regulation of secretion	21/186	428/18670	1.93985078845141e-09	9.29636185542483e-08	6.59078049258471e-08	CCL19/SDC1/SPP1/CD2/RASGRP1/AIM2/ITGB2/CD38/CD14/KCNN4/VAMP8/TNFSF11/S100A8/CRTAM/CYBA/IGHD/SYK/FCN1/PRKCZ/WNT5A/LPL	21
BP	GO:1902105	regulation of leukocyte differentiation	17/186	272/18670	2.03529515752834e-09	9.60597638742544e-08	6.81028587000712e-08	IL7R/CCL19/CD27/CD2/RASGRP1/PTPRC/EVI2B/CD86/FCGR2B/LILRB2/TNFSF11/CCR2/SYK/ROR2/PRKCZ/ZBTB16/ADIPOQ	17
BP	GO:1902107	positive regulation of leukocyte differentiation	13/186	144/18670	2.10983307819831e-09	9.80914931132499e-08	6.95432804094275e-08	IL7R/CCL19/CD27/RASGRP1/PTPRC/EVI2B/CD86/LILRB2/TNFSF11/SYK/ROR2/PRKCZ/ZBTB16	13
BP	GO:1903706	regulation of hemopoiesis	22/186	475/18670	2.26707998131852e-09	1.03852266791282e-07	7.3627458216815e-08	IL7R/CCL19/CD27/PSMB9/CD2/RASGRP1/PTPRC/EVI2B/STAT1/CD86/FCGR2B/PRKCB/LILRB2/PSMB10/TNFSF11/PSMB8/CCR2/SYK/ROR2/PRKCZ/ZBTB16/ADIPOQ	22
BP	GO:0050663	cytokine secretion	16/186	240/18670	2.45153422753643e-09	1.10674335054724e-07	7.84640550628747e-08	CCL19/CCR7/CD2/RASGRP1/AIM2/GBP1/CD14/FCGR2B/BTN3A2/CRTAM/IGHD/SYK/FCN1/PRKCZ/WNT5A/LPL	16
BP	GO:0050707	regulation of cytokine secretion	15/186	210/18670	3.08130097985111e-09	1.37117893603375e-07	9.72115707628216e-08	CCL19/CCR7/CD2/RASGRP1/AIM2/GBP1/CD14/FCGR2B/CRTAM/IGHD/SYK/FCN1/PRKCZ/WNT5A/LPL	15
BP	GO:0032103	positive regulation of response to external stimulus	18/186	323/18670	4.12615717773707e-09	1.81027881811986e-07	1.28342146165936e-07	CXCL13/CCL18/CXCL10/CCL19/CCL5/CCR7/S100A9/RAC2/CXCR4/CTSC/VAMP8/TNFSF11/S100A8/CCR2/CYBA/WNT5A/LPL/FABP4	18
BP	GO:1903708	positive regulation of hemopoiesis	14/186	185/18670	5.01359428689173e-09	2.16907586162052e-07	1.53779544062849e-07	IL7R/CCL19/CD27/RASGRP1/PTPRC/EVI2B/STAT1/CD86/LILRB2/TNFSF11/SYK/ROR2/PRKCZ/ZBTB16	14
BP	GO:0002446	neutrophil mediated immunity	22/186	499/18670	5.59122764436581e-09	2.38584576879445e-07	1.69147737532509e-07	QPCT/S100A9/CXCL6/MMP9/SELL/PTPRC/TNFAIP6/ITGB2/CXCL1/CD14/LILRB2/CTSH/CTSC/VAMP8/LRMP/DOCK2/CD53/S100A8/SERPINA1/CYBA/SYK/FCN1	22
BP	GO:0032680	regulation of tumor necrosis factor production	13/186	160/18670	7.65412642601321e-09	3.22197348878799e-07	2.28426134306909e-07	CCL19/CD2/RASGRP1/PTPRC/CD14/GPR18/SLAMF1/CCR2/CYBA/SYK/WNT5A/LPL/ADIPOQ	13
BP	GO:0032640	tumor necrosis factor production	13/186	163/18670	9.58552430959867e-09	3.98118776325332e-07	2.82251649144393e-07	CCL19/CD2/RASGRP1/PTPRC/CD14/GPR18/SLAMF1/CCR2/CYBA/SYK/WNT5A/LPL/ADIPOQ	13
BP	GO:0045582	positive regulation of T cell differentiation	10/186	83/18670	9.79685707167734e-09	4.0154223392467e-07	2.8467875535151e-07	IL7R/CCL19/CD27/RASGRP1/PTPRC/CD86/LILRB2/SYK/PRKCZ/ZBTB16	10
BP	GO:0048247	lymphocyte chemotaxis	9/186	64/18670	1.36837861022414e-08	5.48037732268191e-07	3.88538704840303e-07	CXCL13/CCL18/CXCL10/CCL19/CCL5/CXCL11/CCL13/CCR2/WNT5A	9
BP	GO:0006816	calcium ion transport	20/186	434/18670	1.38815400432144e-08	5.48037732268191e-07	3.88538704840303e-07	CXCL9/CXCL10/CCL19/CCL5/CEMIP/CCR7/CORO1A/MS4A1/LCK/CCR5/PTPRC/CXCR4/KCNN4/P2RY6/PRKCB/LILRB2/THY1/CXCL11/CD19/CYBA	20
BP	GO:0032760	positive regulation of tumor necrosis factor production	10/186	86/18670	1.38988702565609e-08	5.48037732268191e-07	3.88538704840303e-07	CCL19/CD2/RASGRP1/PTPRC/CD14/CCR2/CYBA/SYK/WNT5A/LPL	10
BP	GO:0042113	B cell activation	17/186	310/18670	1.44267242188598e-08	5.61740574271853e-07	3.98253518567998e-07	IGHM/IL7R/TRBC1/IGKC/CD27/BLNK/MS4A1/CD79A/TPD52/PTPRC/CD38/FCGR2B/PRKCB/CD19/ITGA4/IGHD/SYK	17
BP	GO:0045580	regulation of T cell differentiation	12/186	139/18670	1.48443412412983e-08	5.63903938617612e-07	3.99787264752809e-07	IL7R/CCL19/CD27/CD2/RASGRP1/PTPRC/CD86/LILRB2/CCR2/SYK/PRKCZ/ZBTB16	12
BP	GO:0050715	positive regulation of cytokine secretion	12/186	139/18670	1.48443412412983e-08	5.63903938617612e-07	3.99787264752809e-07	CCL19/CD2/RASGRP1/AIM2/CD14/CRTAM/IGHD/SYK/FCN1/PRKCZ/WNT5A/LPL	12
BP	GO:0070838	divalent metal ion transport	21/186	483/18670	1.62214434401524e-08	6.08792726699697e-07	4.31611773461507e-07	CXCL9/CXCL10/CCL19/CCL5/CEMIP/CCR7/CORO1A/MS4A1/LCK/CCR5/PTPRC/CXCR4/KCNN4/P2RY6/PRKCB/LILRB2/THY1/CXCL11/SLC39A8/CD19/CYBA	21
BP	GO:0043312	neutrophil degranulation	21/186	485/18670	1.74223900937674e-08	6.46080299310542e-07	4.58047298455189e-07	QPCT/S100A9/MMP9/SELL/PTPRC/TNFAIP6/ITGB2/CXCL1/CD14/LILRB2/CTSH/CTSC/VAMP8/LRMP/DOCK2/CD53/S100A8/SERPINA1/CYBA/SYK/FCN1	21
BP	GO:2000116	regulation of cysteine-type endopeptidase activity	15/186	239/18670	1.77819106699009e-08	6.51654726314604e-07	4.61999363287333e-07	CD27/LAMP3/PSMB9/AIM2/LCK/S100A9/MMP9/BIRC3/TNFSF10/CTSH/TNFAIP8/CYFIP2/CST7/S100A8/SYK	15
BP	GO:1903532	positive regulation of secretion by cell	19/186	399/18670	1.93654272431836e-08	6.93857496482508e-07	4.91919583549988e-07	CCL19/SDC1/SPP1/CD2/RASGRP1/AIM2/ITGB2/CD38/CD14/KCNN4/VAMP8/TNFSF11/CRTAM/IGHD/SYK/FCN1/PRKCZ/WNT5A/LPL	19
BP	GO:0002283	neutrophil activation involved in immune response	21/186	488/18670	1.93790055197362e-08	6.93857496482508e-07	4.91919583549988e-07	QPCT/S100A9/MMP9/SELL/PTPRC/TNFAIP6/ITGB2/CXCL1/CD14/LILRB2/CTSH/CTSC/VAMP8/LRMP/DOCK2/CD53/S100A8/SERPINA1/CYBA/SYK/FCN1	21
BP	GO:0072511	divalent inorganic cation transport	21/186	489/18670	2.00751648330488e-08	7.10615209715307e-07	5.03800189231297e-07	CXCL9/CXCL10/CCL19/CCL5/CEMIP/CCR7/CORO1A/MS4A1/LCK/CCR5/PTPRC/CXCR4/KCNN4/P2RY6/PRKCB/LILRB2/THY1/CXCL11/SLC39A8/CD19/CYBA	21
BP	GO:0045088	regulation of innate immune response	20/186	452/18670	2.72818293228212e-08	9.54864026298741e-07	6.7696366551483e-07	CCL5/PSMB9/RASGRP1/AIM2/S100A9/BIRC3/ITGB2/CD14/STAT1/FCGR2B/NMI/PSMB10/PSMB8/S100A8/CRTAM/CYBA/SYK/FCN1/ICAM3/WNT5A	20
BP	GO:0002793	positive regulation of peptide secretion	16/186	288/18670	3.26374294655327e-08	1.12961769761261e-06	8.00857625949564e-07	CCL19/CD2/RASGRP1/AIM2/CD38/CD14/KCNN4/TNFSF11/S100A8/CRTAM/IGHD/SYK/FCN1/PRKCZ/WNT5A/LPL	16
BP	GO:0045621	positive regulation of lymphocyte differentiation	10/186	94/18670	3.31314810364778e-08	1.13411608163328e-06	8.04046815668369e-07	IL7R/CCL19/CD27/RASGRP1/PTPRC/CD86/LILRB2/SYK/PRKCZ/ZBTB16	10
BP	GO:0051235	maintenance of location	17/186	330/18670	3.61097738591543e-08	1.20972323087165e-06	8.57649518752629e-07	CXCL9/CXCL10/CCL19/CEMIP/CCR7/CORO1A/LCK/S100A9/CCR5/PTPRC/P2RY6/THY1/CXCL11/CD19/S100A8/CYBA/LPL	17
BP	GO:0002699	positive regulation of immune effector process	14/186	216/18670	3.61169375509031e-08	1.20972323087165e-06	8.57649518752629e-07	CCL19/RASGRP1/HLA-DMB/RAC2/PTPRC/ITGB2/CD86/VAMP8/CCR2/CRTAM/SYK/PRKCZ/WNT5A/C6	14
BP	GO:0042102	positive regulation of T cell proliferation	10/186	95/18670	3.67125252774618e-08	1.21659059829036e-06	8.62518231042721e-07	CCL19/CCL5/CORO1A/HLA-DMB/PTPRC/HLA-DPB1/CD86/LILRB2/CCR2/SYK	10
BP	GO:0019730	antimicrobial humoral response	11/186	122/18670	3.83406377302526e-08	1.25716933189197e-06	8.91287068787478e-07	CXCL13/CXCL9/IGHM/CXCL10/S100A9/CXCL6/CXCL1/CXCL11/GNLY/CCL13/S100A8	11
BP	GO:0042098	T cell proliferation	13/186	184/18670	4.09126115443855e-08	1.32752901000793e-06	9.41169506799571e-07	CCL19/CCL5/CORO1A/HLA-DMB/RAC2/PTPRC/HLA-DPB1/CD86/LILRB2/PSMB10/DOCK2/CCR2/SYK	13
BP	GO:0061844	antimicrobial humoral immune response mediated by antimicrobial peptide	9/186	73/18670	4.46628255716039e-08	1.43427527479944e-06	1.01684870373548e-06	CXCL13/CXCL9/CXCL10/S100A9/CXCL6/CXCL1/CXCL11/GNLY/CCL13	9
BP	GO:0050671	positive regulation of lymphocyte proliferation	11/186	130/18670	7.41135631410026e-08	2.35575254269615e-06	1.67014237883806e-06	CCL19/CCL5/CORO1A/HLA-DMB/PTPRC/HLA-DPB1/CD38/CD86/LILRB2/CCR2/SYK	11
BP	GO:0032946	positive regulation of mononuclear cell proliferation	11/186	131/18670	8.02130693038842e-08	2.5238758674909e-06	1.78933566613024e-06	CCL19/CCL5/CORO1A/HLA-DMB/PTPRC/HLA-DPB1/CD38/CD86/LILRB2/CCR2/SYK	11
BP	GO:0002407	dendritic cell chemotaxis	6/186	24/18670	1.04568221210568e-07	3.21558482864438e-06	2.27973201672583e-06	CCL19/CCL5/CCR7/CCR5/CXCR4/CCR2	6
BP	GO:0050857	positive regulation of antigen receptor-mediated signaling pathway	6/186	24/18670	1.04568221210568e-07	3.21558482864438e-06	2.27973201672583e-06	CCR7/LCK/PTPRC/KCNN4/PRKCB/TRAT1	6
BP	GO:0002456	T cell mediated immunity	10/186	106/18670	1.0529362841789e-07	3.21558482864438e-06	2.27973201672583e-06	IL7R/PTPRC/CD8A/FCGR2B/BTN3A3/CTSH/CTSC/BTN3A2/CCR2/PRKCZ	10
BP	GO:0071216	cellular response to biotic stimulus	14/186	236/18670	1.08921215446393e-07	3.29407365160692e-06	2.33537772106828e-06	CXCL13/CXCL9/CXCL10/CCL5/CXCL6/CCR5/CXCL1/CD14/CD86/FCGR2B/LILRB2/CXCL11/SYK/WNT5A	14
BP	GO:0033209	tumor necrosis factor-mediated signaling pathway	12/186	167/18670	1.14650549850265e-07	3.4162771185904e-06	2.42201550893053e-06	CD27/TNFRSF17/PSMB9/AIM2/BIRC3/STAT1/LTB/PSMB10/TNFSF11/PSMB8/SYK/ADIPOQ	12
BP	GO:0001909	leukocyte mediated cytotoxicity	10/186	107/18670	1.15155408491811e-07	3.4162771185904e-06	2.42201550893053e-06	IL7R/GZMB/CORO1A/RASGRP1/CXCL6/PTPRC/FCGR2B/CTSH/CTSC/CRTAM	10
BP	GO:0051281	positive regulation of release of sequestered calcium ion into cytosol	7/186	40/18670	1.2284937247339e-07	3.61014901183593e-06	2.55946358936615e-06	CXCL9/CXCL10/CEMIP/P2RY6/THY1/CXCL11/CD19	7
BP	GO:0051279	regulation of release of sequestered calcium ion into cytosol	9/186	82/18670	1.2483623807241e-07	3.63425122986501e-06	2.57655118028446e-06	CXCL9/CXCL10/CEMIP/CORO1A/P2RY6/THY1/CXCL11/CD19/CYBA	9
BP	GO:0045619	regulation of lymphocyte differentiation	12/186	169/18670	1.30631221343627e-07	3.76774309708701e-06	2.67119203098371e-06	IL7R/CCL19/CD27/CD2/RASGRP1/PTPRC/CD86/LILRB2/CCR2/SYK/PRKCZ/ZBTB16	12
BP	GO:0002791	regulation of peptide secretion	20/186	500/18670	1.41520320227419e-07	4.04436511475606e-06	2.8673069226183e-06	CCL19/CCL5/CCR7/CD2/RASGRP1/AIM2/GBP1/CD38/CD14/KCNN4/FCGR2B/TNFSF11/S100A8/CRTAM/IGHD/SYK/FCN1/PRKCZ/WNT5A/LPL	20
BP	GO:0070665	positive regulation of leukocyte proliferation	11/186	139/18670	1.47420711539688e-07	4.17468651314663e-06	2.9597000268925e-06	CCL19/CCL5/CORO1A/HLA-DMB/PTPRC/HLA-DPB1/CD38/CD86/LILRB2/CCR2/SYK	11
BP	GO:0034113	heterotypic cell-cell adhesion	8/186	61/18670	1.56573728864725e-07	4.39393842714972e-06	3.11514161363863e-06	CD2/LCK/PTPRC/ITGB2/LILRB2/THY1/ITGA4/ADIPOQ	8
BP	GO:0050670	regulation of lymphocyte proliferation	13/186	208/18670	1.7222876844533e-07	4.79011262238575e-06	3.3960146259239e-06	CCL19/CCL5/CORO1A/HLA-DMB/RAC2/PTPRC/HLA-DPB1/CD38/CD86/FCGR2B/LILRB2/CCR2/SYK	13
BP	GO:0032944	regulation of mononuclear cell proliferation	13/186	209/18670	1.8207085274328e-07	5.01903279907359e-06	3.5583106572464e-06	CCL19/CCL5/CORO1A/HLA-DMB/RAC2/PTPRC/HLA-DPB1/CD38/CD86/FCGR2B/LILRB2/CCR2/SYK	13
BP	GO:0002478	antigen processing and presentation of exogenous peptide antigen	12/186	175/18670	1.91183200016654e-07	5.22399708817436e-06	3.70362284058116e-06	PSMB9/HLA-DMB/HLA-DOB/HLA-DPB1/HLA-DMA/FCGR2B/HLA-DRB4/VAMP8/PSMB10/PSMB8/TAP1/CYBA	12
BP	GO:0071219	cellular response to molecule of bacterial origin	13/186	212/18670	2.14697624009647e-07	5.81550520686999e-06	4.12298045924246e-06	CXCL13/CXCL9/CXCL10/CCL5/CXCL6/CCR5/CXCL1/CD14/CD86/FCGR2B/LILRB2/CXCL11/WNT5A	13
BP	GO:0036336	dendritic cell migration	6/186	27/18670	2.24329126377361e-07	6.02401059194379e-06	4.27080315008806e-06	CCL19/CCL5/CCR7/CCR5/CXCR4/CCR2	6
BP	GO:2000404	regulation of T cell migration	7/186	44/18670	2.44163983240766e-07	6.50060519482894e-06	4.60869128960078e-06	CXCL13/CXCL10/CCL5/ITGA4/CCR2/WNT5A/APOD	7
BP	GO:0032602	chemokine production	9/186	89/18670	2.5504787381939e-07	6.73283158429999e-06	4.7733313048446e-06	S100A9/CXCL6/S100A8/SYK/WNT5A/EGR1/LPL/APOD/ADIPOQ	9
BP	GO:0072678	T cell migration	8/186	65/18670	2.59409159671127e-07	6.79041623845008e-06	4.81415671817801e-06	CXCL13/CXCL10/CCL5/CXCL11/ITGA4/CCR2/WNT5A/APOD	8
BP	GO:0052548	regulation of endopeptidase activity	18/186	425/18670	2.68668237678699e-07	6.9741796697429e-06	4.94443826885887e-06	CD27/LAMP3/PSMB9/AIM2/LCK/S100A9/MMP9/BIRC3/TNFSF10/CTSH/TNFAIP8/CYFIP2/PSMB8/CST7/S100A8/SERPINA1/SYK/TIMP4	18
BP	GO:0045089	positive regulation of innate immune response	17/186	381/18670	2.82985583274741e-07	7.2297636989581e-06	5.12563799625381e-06	CCL5/PSMB9/RASGRP1/AIM2/S100A9/BIRC3/ITGB2/CD14/PSMB10/PSMB8/S100A8/CRTAM/CYBA/SYK/FCN1/ICAM3/WNT5A	17
BP	GO:0010818	T cell chemotaxis	6/186	28/18670	2.83156074244908e-07	7.2297636989581e-06	5.12563799625381e-06	CXCL13/CXCL10/CCL5/CXCL11/CCR2/WNT5A	6
BP	GO:0019884	antigen processing and presentation of exogenous antigen	12/186	182/18670	2.92539553653271e-07	7.40862365552796e-06	5.25244316272625e-06	PSMB9/HLA-DMB/HLA-DOB/HLA-DPB1/HLA-DMA/FCGR2B/HLA-DRB4/VAMP8/PSMB10/PSMB8/TAP1/CYBA	12
BP	GO:0070663	regulation of leukocyte proliferation	13/186	222/18670	3.64740298204767e-07	9.16262926538589e-06	6.49596897821394e-06	CCL19/CCL5/CORO1A/HLA-DMB/RAC2/PTPRC/HLA-DPB1/CD38/CD86/FCGR2B/LILRB2/CCR2/SYK	13
BP	GO:0050729	positive regulation of inflammatory response	11/186	153/18670	3.90073507752866e-07	9.72063181320142e-06	6.89157237276222e-06	CCL18/CCR7/S100A9/CTSC/VAMP8/TNFSF11/S100A8/CCR2/WNT5A/LPL/FABP4	11
BP	GO:0048002	antigen processing and presentation of peptide antigen	12/186	189/18670	4.39247108216607e-07	1.08591646197994e-05	7.69875048486584e-06	PSMB9/HLA-DMB/HLA-DOB/HLA-DPB1/HLA-DMA/FCGR2B/HLA-DRB4/VAMP8/PSMB10/PSMB8/TAP1/CYBA	12
BP	GO:0042129	regulation of T cell proliferation	11/186	156/18670	4.74062193143939e-07	1.16275884381368e-05	8.24353486295883e-06	CCL19/CCL5/CORO1A/HLA-DMB/RAC2/PTPRC/HLA-DPB1/CD86/LILRB2/CCR2/SYK	11
BP	GO:0050714	positive regulation of protein secretion	14/186	268/18670	5.1369620439128e-07	1.25012787240534e-05	8.8629493158956e-06	CCL19/CD2/RASGRP1/AIM2/CD38/CD14/KCNN4/CRTAM/IGHD/SYK/FCN1/PRKCZ/WNT5A/LPL	14
BP	GO:0010819	regulation of T cell chemotaxis	5/186	17/18670	5.22209063522271e-07	1.26099320377665e-05	8.93998054075663e-06	CXCL13/CXCL10/CCL5/CCR2/WNT5A	5
BP	GO:2000406	positive regulation of T cell migration	6/186	31/18670	5.39815369087358e-07	1.29348067285163e-05	9.17030481251237e-06	CXCL13/CXCL10/CCL5/ITGA4/CCR2/WNT5A	6
BP	GO:0002687	positive regulation of leukocyte migration	10/186	128/18670	6.20798350954496e-07	1.47617317803302e-05	1.0465527844938e-05	CXCL13/CXCL10/CCL19/CCL5/CCR7/RAC2/THY1/ITGA4/CCR2/WNT5A	10
BP	GO:0002685	regulation of leukocyte migration	12/186	196/18670	6.4809483398322e-07	1.52940561201343e-05	1.08429263293205e-05	CXCL13/CXCL10/CCL19/CCL5/CCR7/RAC2/THY1/GPR18/ITGA4/CCR2/WNT5A/APOD	12
BP	GO:0052547	regulation of peptidase activity	18/186	452/18670	6.59016579642519e-07	1.54348619968906e-05	1.09427525452315e-05	CD27/LAMP3/PSMB9/AIM2/LCK/S100A9/MMP9/BIRC3/TNFSF10/CTSH/TNFAIP8/CYFIP2/PSMB8/CST7/S100A8/SERPINA1/SYK/TIMP4	18
BP	GO:0070371	ERK1 and ERK2 cascade	15/186	317/18670	7.00426067658057e-07	1.62822925429466e-05	1.15435498031941e-05	CCL18/CCL19/CCL5/CCR7/RASGRP1/PTPRC/GBP1/P2RY6/CTSH/TNFSF11/CCL13/SLAMF1/SYK/PRKCZ/ADIPOQ	15
BP	GO:1904951	positive regulation of establishment of protein localization	18/186	456/18670	7.48287800467204e-07	1.72660481367062e-05	1.22409965331789e-05	CCL19/GZMB/CEMIP/CD2/RASGRP1/AIM2/RAC2/ITGB2/CD38/CD14/KCNN4/CRTAM/IGHD/SYK/FCN1/PRKCZ/WNT5A/LPL	18
BP	GO:0030183	B cell differentiation	10/186	131/18670	7.69238444207434e-07	1.76189540713688e-05	1.24911939314798e-05	CD27/BLNK/MS4A1/CD79A/TPD52/PTPRC/FCGR2B/CD19/ITGA4/SYK	10
BP	GO:0010522	regulation of calcium ion transport into cytosol	9/186	102/18670	8.22460572384743e-07	1.8700472138529e-05	1.32579506789335e-05	CXCL9/CXCL10/CEMIP/CORO1A/P2RY6/THY1/CXCL11/CD19/CYBA	9
BP	GO:0002703	regulation of leukocyte mediated immunity	12/186	201/18670	8.47148070671841e-07	1.91222191314695e-05	1.35569538693327e-05	IL7R/RASGRP1/CXCL6/RAC2/PTPRC/ITGB2/FCGR2B/VAMP8/CCR2/CRTAM/SYK/PRKCZ	12
BP	GO:0006968	cellular defense response	7/186	53/18670	9.10661037671238e-07	2.0407979369395e-05	1.44685108446366e-05	CXCL9/ITK/CCR5/LILRB2/GNLY/CCR2/TRAT1	7
BP	GO:0002920	regulation of humoral immune response	10/186	134/18670	9.47819416713083e-07	2.10889820218661e-05	1.49513168140154e-05	CXCL13/IGLV1-44/IGKC/CCR7/PTPRC/FCGR2B/CD19/IGLV6-57/C6/C7	10
BP	GO:0051222	positive regulation of protein transport	17/186	418/18670	1.02585268881246e-06	2.26633413166725e-05	1.60674799636323e-05	CCL19/CEMIP/CD2/RASGRP1/AIM2/RAC2/ITGB2/CD38/CD14/KCNN4/CRTAM/IGHD/SYK/FCN1/PRKCZ/WNT5A/LPL	17
BP	GO:0010524	positive regulation of calcium ion transport into cytosol	7/186	54/18670	1.03754778332785e-06	2.27338652854123e-05	1.61174788776869e-05	CXCL9/CXCL10/CEMIP/P2RY6/THY1/CXCL11/CD19	7
BP	GO:0071222	cellular response to lipopolysaccharide	12/186	205/18670	1.04364132770914e-06	2.27338652854123e-05	1.61174788776869e-05	CXCL13/CXCL9/CXCL10/CCL5/CXCL6/CCR5/CXCL1/CD14/CD86/LILRB2/CXCL11/WNT5A	12
BP	GO:0070555	response to interleukin-1	12/186	207/18670	1.15626098055054e-06	2.50121732945481e-05	1.77327159151683e-05	CCL18/CCL19/CCL5/PSMB9/GBP1/CD38/PSMB10/PSMB8/CCL13/CYBA/EGR1/PCK1	12
BP	GO:0002886	regulation of myeloid leukocyte mediated immunity	7/186	55/18670	1.1789227992217e-06	2.53265139281077e-05	1.79555719257142e-05	CXCL6/RAC2/ITGB2/FCGR2B/VAMP8/CCR2/SYK	7
BP	GO:0050708	regulation of protein secretion	18/186	472/18670	1.22633644527348e-06	2.61646440207321e-05	1.85497755024063e-05	CCL19/CCL5/CCR7/CD2/RASGRP1/AIM2/GBP1/CD38/CD14/KCNN4/FCGR2B/CRTAM/IGHD/SYK/FCN1/PRKCZ/WNT5A/LPL	18
BP	GO:0046631	alpha-beta T cell activation	10/186	138/18670	1.24165265991974e-06	2.63112111268707e-05	1.86536862192024e-05	CCL19/ITK/PTPRC/CD86/DOCK2/GPR18/CCR2/SYK/PRKCZ/ZBTB16	10
BP	GO:0002577	regulation of antigen processing and presentation	5/186	20/18670	1.27700481990547e-06	2.68775000946319e-05	1.90551643823732e-05	CCL19/CCR7/HLA-DOB/FCGR2B/LILRB2	5
BP	GO:0046330	positive regulation of JNK cascade	10/186	140/18670	1.41631206723774e-06	2.96094771103729e-05	2.09920361502281e-05	CCL19/CD27/CCR7/RASGRP1/FCGR2B/TNFSF11/SLAMF1/SYK/ROR2/WNT5A	10
BP	GO:2000403	positive regulation of lymphocyte migration	6/186	37/18670	1.6219311950594e-06	3.36821044840669e-05	2.38793799805938e-05	CXCL13/CXCL10/CCL5/ITGA4/CCR2/WNT5A	6
BP	GO:0032609	interferon-gamma production	9/186	113/18670	1.95166057384687e-06	4.01900667054001e-05	2.84932871328645e-05	CCR7/CD2/RASGRP1/ITK/HLA-DPB1/CD14/BTN3A2/CCR2/WNT5A	9
BP	GO:0070372	regulation of ERK1 and ERK2 cascade	14/186	300/18670	1.96112042992642e-06	4.01900667054001e-05	2.84932871328645e-05	CCL18/CCL19/CCL5/CCR7/RASGRP1/PTPRC/GBP1/P2RY6/TNFSF11/CCL13/SLAMF1/SYK/PRKCZ/ADIPOQ	14
BP	GO:0016064	immunoglobulin mediated immune response	12/186	218/18670	1.99027353679409e-06	4.05209285432261e-05	2.87278560728861e-05	IGHM/IGLV1-44/TRBC1/IGKC/CD27/PTPRC/FCGR2B/CD19/IGLV6-57/IGHD/C6/C7	12
BP	GO:0002688	regulation of leukocyte chemotaxis	9/186	114/18670	2.10094270329799e-06	4.2496341043982e-05	3.01283512749089e-05	CXCL13/CXCL10/CCL19/CCL5/CCR7/RAC2/GPR18/CCR2/WNT5A	9
BP	GO:0050856	regulation of T cell receptor signaling pathway	6/186	39/18670	2.23891033865727e-06	4.49948755155961e-05	3.18997208183562e-05	CCR7/LCK/GBP1/KCNN4/THY1/TRAT1	6
BP	GO:0019724	B cell mediated immunity	12/186	221/18670	2.2948248942348e-06	4.58229458047525e-05	3.24867923623793e-05	IGHM/IGLV1-44/TRBC1/IGKC/CD27/PTPRC/FCGR2B/CD19/IGLV6-57/IGHD/C6/C7	12
BP	GO:0002690	positive regulation of leukocyte chemotaxis	8/186	87/18670	2.49222105170428e-06	4.94475705481454e-05	3.50565187158939e-05	CXCL13/CXCL10/CCL19/CCL5/CCR7/RAC2/CCR2/WNT5A	8
BP	GO:0019835	cytolysis	6/186	40/18670	2.6123328621015e-06	5.15026383888998e-05	3.65134866401662e-05	GZMB/GZMH/GZMA/APOL1/C6/C7	6
BP	GO:0002455	humoral immune response mediated by circulating immunoglobulin	10/186	150/18670	2.650204444724e-06	5.19206719831149e-05	3.68098571667061e-05	IGHM/IGLV1-44/TRBC1/IGKC/PTPRC/FCGR2B/IGLV6-57/IGHD/C6/C7	10
BP	GO:0046635	positive regulation of alpha-beta T cell activation	7/186	62/18670	2.69420024521613e-06	5.24527110240516e-05	3.71870533846279e-05	CCL19/PTPRC/CD86/CCR2/SYK/PRKCZ/ZBTB16	7
BP	GO:2000401	regulation of lymphocyte migration	7/186	63/18670	3.00566864807333e-06	5.81531542779405e-05	4.12284591281978e-05	CXCL13/CXCL10/CCL5/ITGA4/CCR2/WNT5A/APOD	7
BP	GO:0070588	calcium ion transmembrane transport	14/186	315/18670	3.46138523221458e-06	6.65568827058544e-05	4.71863951733995e-05	CXCL9/CXCL10/CCL19/CEMIP/CCR7/CORO1A/LCK/CCR5/PTPRC/P2RY6/THY1/CXCL11/CD19/CYBA	14
BP	GO:0002548	monocyte chemotaxis	7/186	65/18670	3.71920483839881e-06	7.10756016663331e-05	5.03900016206697e-05	CCL18/CXCL10/CCL19/CCL5/TNFSF11/CCL13/CCR2	7
BP	GO:0070486	leukocyte aggregation	4/186	12/18670	4.43548455374848e-06	8.42471608836983e-05	5.97281552873191e-05	S100A9/RAC2/SEMA4D/S100A8	4
BP	GO:0042108	positive regulation of cytokine biosynthetic process	7/186	67/18670	4.56862554108234e-06	8.6250112487706e-05	6.11481747061611e-05	PTPRC/CD86/LTB/CCR2/SYK/WNT5A/EGR1	7
BP	GO:0009615	response to virus	14/186	326/18670	5.14009454498707e-06	9.64541837809321e-05	6.83824879859409e-05	CXCL9/CXCL10/CCL19/CCL5/AIM2/ISG20/BIRC3/PTPRC/PIM2/GBP1/CXCR4/STAT1/APOBEC3G/APOBEC3B	14
BP	GO:0038093	Fc receptor signaling pathway	12/186	241/18670	5.60336789076662e-06	0.000104517910058311	7.40993749437653e-05	IGLV1-44/IGKC/CD247/PSMB9/ITK/PTPRC/FCGR2B/PSMB10/CYFIP2/PSMB8/IGLV6-57/SYK	12
BP	GO:0043300	regulation of leukocyte degranulation	6/186	46/18670	6.06663091375026e-06	0.000112485448192453	7.97480680266169e-05	RAC2/ITGB2/FCGR2B/VAMP8/CCR2/SYK	6
BP	GO:1901623	regulation of lymphocyte chemotaxis	5/186	27/18670	6.28350475673477e-06	0.000115817262232123	8.21102023022707e-05	CXCL13/CXCL10/CCL5/CCR2/WNT5A	5
BP	GO:1904427	positive regulation of calcium ion transmembrane transport	7/186	71/18670	6.75619748001712e-06	0.000123797383236784	8.77678161800367e-05	CXCL9/CXCL10/CEMIP/P2RY6/THY1/CXCL11/CD19	7
BP	GO:2000107	negative regulation of leukocyte apoptotic process	6/186	47/18670	6.89724757161036e-06	0.000125642843190446	8.90761797798618e-05	IL7R/CCL19/CCL5/CD27/CCR7/CCR5	6
BP	GO:0050921	positive regulation of chemotaxis	9/186	135/18670	8.46969830380019e-06	0.000153390175676381	0.000108748023509013	CXCL13/CXCL10/CCL19/CCL5/CCR7/RAC2/CXCR4/CCR2/WNT5A	9
BP	GO:0050862	positive regulation of T cell receptor signaling pathway	4/186	14/18670	8.83048818321445e-06	0.000158173667774765	0.0001121393444256	CCR7/LCK/KCNN4/TRAT1	4
BP	GO:0032757	positive regulation of interleukin-8 production	6/186	49/18670	8.83538304745074e-06	0.000158173667774765	0.0001121393444256	CD2/CD14/SYK/FCN1/WNT5A/ADIPOQ	6
BP	GO:0032677	regulation of interleukin-8 production	7/186	74/18670	8.91547650445361e-06	0.000158695481779274	0.000112509291466729	CD2/PTPRC/CD14/SYK/FCN1/WNT5A/ADIPOQ	7
BP	GO:0032874	positive regulation of stress-activated MAPK cascade	10/186	172/18670	8.97668149709842e-06	0.000158877061724214	0.000112638025005457	CCL19/CD27/CCR7/RASGRP1/FCGR2B/TNFSF11/SLAMF1/SYK/ROR2/WNT5A	10
BP	GO:0070304	positive regulation of stress-activated protein kinase signaling cascade	10/186	173/18670	9.44612792764813e-06	0.000166241177935728	0.00011785891401847	CCL19/CD27/CCR7/RASGRP1/FCGR2B/TNFSF11/SLAMF1/SYK/ROR2/WNT5A	10
BP	GO:0051924	regulation of calcium ion transport	12/186	254/18670	9.54643875629013e-06	0.000167062678235077	0.000118441327680051	CXCL9/CXCL10/CCL5/CEMIP/CORO1A/CXCR4/P2RY6/LILRB2/THY1/CXCL11/CD19/CYBA	12
BP	GO:0006956	complement activation	10/186	175/18670	1.04489539493083e-05	0.000181835148335728	0.000128914468601286	IGHM/IGLV1-44/TRBC1/IGKC/CD19/IGLV6-57/IGHD/FCN1/C6/C7	10
BP	GO:0008037	cell recognition	11/186	215/18670	1.07521637915108e-05	0.00018402741873932	0.000130468708123711	IGHM/TRBC1/IGKC/CCL19/CCR7/CXCR4/GAP43/DOCK2/CRTAM/IGHD/FCN1	11
BP	GO:0043281	regulation of cysteine-type endopeptidase activity involved in apoptotic process	11/186	215/18670	1.07521637915108e-05	0.00018402741873932	0.000130468708123711	CD27/LAMP3/LCK/S100A9/MMP9/BIRC3/TNFSF10/CTSH/TNFAIP8/S100A8/SYK	11
BP	GO:0070374	positive regulation of ERK1 and ERK2 cascade	11/186	215/18670	1.07521637915108e-05	0.00018402741873932	0.000130468708123711	CCL18/CCL19/CCL5/CCR7/RASGRP1/PTPRC/P2RY6/TNFSF11/CCL13/SLAMF1/PRKCZ	11
BP	GO:0050920	regulation of chemotaxis	11/186	217/18670	1.17305897203684e-05	0.000199676431578948	0.00014156328578276	CXCL13/CXCL10/CCL19/CCL5/CCR7/RAC2/CXCR4/SEMA4D/GPR18/CCR2/WNT5A	11
BP	GO:2000484	positive regulation of interleukin-8 secretion	4/186	15/18670	1.19479156159931e-05	0.000202270419259884	0.000143402328159918	CD2/CD14/FCN1/WNT5A	4
BP	GO:0071347	cellular response to interleukin-1	10/186	179/18670	1.27330402795714e-05	0.000214396867410081	0.000151999536310332	CCL18/CCL19/CCL5/PSMB9/GBP1/PSMB10/PSMB8/CCL13/EGR1/PCK1	10
BP	GO:0002526	acute inflammatory response	11/186	220/18670	1.33432429561844e-05	0.000222665411152985	0.000157861631358947	IGLV1-44/IGKC/CCR7/FCGR2B/TNFSF11/CD19/S100A8/SERPINA1/IGLV6-57/C6/C7	11
BP	GO:0071346	cellular response to interferon-gamma	10/186	180/18670	1.33670728364713e-05	0.000222665411152985	0.000157861631358947	CCL18/CCL19/CCL5/GBP1/HLA-DPB1/STAT1/NMI/HLA-DRB4/CCL13/WNT5A	10
BP	GO:0050704	regulation of interleukin-1 secretion	6/186	53/18670	1.40342751703891e-05	0.000232535995509373	0.000164859514599532	CCL19/CCR7/AIM2/IGHD/WNT5A/LPL	6
BP	GO:0010820	positive regulation of T cell chemotaxis	4/186	16/18670	1.58066824992497e-05	0.000260517544895041	0.00018469740954289	CXCL13/CCL5/CCR2/WNT5A	4
BP	GO:0050864	regulation of B cell activation	10/186	184/18670	1.61830122751188e-05	0.000265316227563132	0.000188099500017725	IGHM/TRBC1/IGKC/CD27/PTPRC/CD38/FCGR2B/CD19/IGHD/SYK	10
BP	GO:0002683	negative regulation of immune system process	16/186	463/18670	1.6794649970992e-05	0.00027376328972621	0.000194088158096	IL7R/HLA-DOB/PTPRC/GBP1/CD14/CD86/FCGR2B/NMI/LILRB2/THY1/CST7/GPR18/CCR2/ZBTB16/APOD/ADIPOQ	16
BP	GO:0007249	I-kappaB kinase/NF-kappaB signaling	12/186	269/18670	1.69505155030254e-05	0.00027376328972621	0.000194088158096	CCL19/CCR7/BIRC3/PIM2/CD14/STAT1/PRKCB/TNFSF10/RHOH/TNFSF11/WNT5A/ADIPOQ	12
BP	GO:0046328	regulation of JNK cascade	10/186	185/18670	1.69618988498101e-05	0.00027376328972621	0.000194088158096	CCL19/CD27/CCR7/RASGRP1/FCGR2B/TNFSF11/SLAMF1/SYK/ROR2/WNT5A	10
BP	GO:0032637	interleukin-8 production	7/186	82/18670	1.76146458604756e-05	0.000281382676181444	0.00019949002437397	CD2/PTPRC/CD14/SYK/FCN1/WNT5A/ADIPOQ	7
BP	GO:0032642	regulation of chemokine production	7/186	82/18670	1.76146458604756e-05	0.000281382676181444	0.00019949002437397	CXCL6/SYK/WNT5A/EGR1/LPL/APOD/ADIPOQ	7
BP	GO:0042035	regulation of cytokine biosynthetic process	8/186	114/18670	1.86780475007745e-05	0.000296847540637309	0.000210454047565117	PTPRC/CD86/NMI/LTB/CCR2/SYK/WNT5A/EGR1	8
BP	GO:2000106	regulation of leukocyte apoptotic process	7/186	83/18670	1.90767605830042e-05	0.000301645224446995	0.000213855429885881	IL7R/CCL19/CCL5/CD27/CCR7/CCR5/WNT5A	7
BP	GO:0002218	activation of innate immune response	13/186	319/18670	1.9612469603468e-05	0.000308549711185872	0.000218750458416139	PSMB9/AIM2/S100A9/BIRC3/ITGB2/CD14/PSMB10/PSMB8/S100A8/CYBA/SYK/FCN1/ICAM3	13
BP	GO:1903169	regulation of calcium ion transmembrane transport	9/186	151/18670	2.08567291650894e-05	0.00032647593642841	0.000231459496367933	CXCL9/CXCL10/CEMIP/CORO1A/P2RY6/THY1/CXCL11/CD19/CYBA	9
BP	GO:0043062	extracellular structure organization	15/186	422/18670	2.24457629009671e-05	0.000349592757182562	0.000247848476664363	MMP1/MMP3/SDC1/SPP1/MMP9/FAP/LOXL1/ITGB2/LCP1/NID2/COL1A1/MMP13/ITGA4/ICAM3/LPL	15
BP	GO:0097305	response to alcohol	11/186	233/18670	2.27640863920576e-05	0.000352786711996315	0.000250112873791761	CCL19/CD27/CCR7/CCR5/CD14/P2RY6/ADCY7/S100A8/CYBA/FOSB/ADIPOQ	11
BP	GO:0045807	positive regulation of endocytosis	9/186	153/18670	2.31572800925851e-05	0.000357103601427735	0.000253173390485896	CCL19/IL2RG/PTPRC/CD14/FCGR2B/DOCK2/CYBA/SYK/WNT5A	9
BP	GO:0043087	regulation of GTPase activity	16/186	479/18670	2.54038108922223e-05	0.000389817098173756	0.000276366063012094	CXCL13/CCL18/CCL19/CCL5/CCR7/RASGRP1/GPR65/PLXNC1/THY1/RHOH/SEMA4D/DOCK2/CCL13/RGS1/ARHGAP25/WNT5A	16
BP	GO:0032732	positive regulation of interleukin-1 production	6/186	59/18670	2.62148357430461e-05	0.000400290261468571	0.000283791152677558	CCL19/AIM2/IGHD/WNT5A/EGR1/LPL	6
BP	GO:0043122	regulation of I-kappaB kinase/NF-kappaB signaling	11/186	237/18670	2.66331587350137e-05	0.000404694094924721	0.000286913309504795	CCL19/CCR7/BIRC3/PIM2/STAT1/PRKCB/TNFSF10/RHOH/TNFSF11/WNT5A/ADIPOQ	11
BP	GO:0072376	protein activation cascade	10/186	198/18670	3.04268570944096e-05	0.000460095436160612	0.000326190833848091	IGHM/IGLV1-44/TRBC1/IGKC/CD19/IGLV6-57/IGHD/FCN1/C6/C7	10
BP	GO:0002673	regulation of acute inflammatory response	9/186	159/18670	3.13950302608791e-05	0.000472442122041731	0.000334944182493386	IGLV1-44/IGKC/CCR7/FCGR2B/TNFSF11/CD19/IGLV6-57/C6/C7	9
BP	GO:0034341	response to interferon-gamma	10/186	199/18670	3.17637758611678e-05	0.000473615448888774	0.000335776028307391	CCL18/CCL19/CCL5/GBP1/HLA-DPB1/STAT1/NMI/HLA-DRB4/CCL13/WNT5A	10
BP	GO:0050701	interleukin-1 secretion	6/186	61/18670	3.17770879029707e-05	0.000473615448888774	0.000335776028307391	CCL19/CCR7/AIM2/IGHD/WNT5A/LPL	6
BP	GO:0071674	mononuclear cell migration	7/186	90/18670	3.23765588470871e-05	0.0004759692623335	0.000337444795936701	CCL18/CXCL10/CCL19/CCL5/TNFSF11/CCL13/CCR2	7
BP	GO:0042089	cytokine biosynthetic process	8/186	123/18670	3.23934136804821e-05	0.0004759692623335	0.000337444795936701	PTPRC/CD86/NMI/LTB/CCR2/SYK/WNT5A/EGR1	8
BP	GO:0051928	positive regulation of calcium ion transport	8/186	123/18670	3.23934136804821e-05	0.0004759692623335	0.000337444795936701	CXCL9/CXCL10/CCL5/CEMIP/P2RY6/THY1/CXCL11/CD19	8
BP	GO:0002922	positive regulation of humoral immune response	4/186	19/18670	3.28842996715806e-05	0.000480913584398936	0.000340950139416733	CCR7/PTPRC/FCGR2B/C6	4
BP	GO:0007162	negative regulation of cell adhesion	12/186	289/18670	3.43286255347842e-05	0.000497475488829437	0.000352691923819941	ADAMDEC1/PTPRC/GBP1/CD86/FCGR2B/LILRB2/PLXNC1/SEMA4D/COL1A1/MYOC/APOD/ADIPOQ	12
BP	GO:0042107	cytokine metabolic process	8/186	124/18670	3.43361894376658e-05	0.000497475488829437	0.000352691923819941	PTPRC/CD86/NMI/LTB/CCR2/SYK/WNT5A/EGR1	8
BP	GO:0019932	second-messenger-mediated signaling	15/186	439/18670	3.53819674155414e-05	0.000510253835645424	0.000361751304277806	CXCL9/CXCL10/CCR7/CCR5/PTPRC/GBP1/CXCR4/GPR65/P2RY6/CXCL11/ADCY7/TNFSF11/CCR2/TRAT1/SYK	15
BP	GO:0050716	positive regulation of interleukin-1 secretion	5/186	38/18670	3.5748754674375e-05	0.00051316760742248	0.000363817061881342	CCL19/AIM2/IGHD/WNT5A/LPL	5
BP	GO:0046634	regulation of alpha-beta T cell activation	7/186	93/18670	4.00364286660188e-05	0.000572080161902058	0.000405583907973479	CCL19/PTPRC/CD86/CCR2/SYK/PRKCZ/ZBTB16	7
BP	GO:0032729	positive regulation of interferon-gamma production	6/186	65/18670	4.57391074969352e-05	0.000647309585189486	0.000458918817175819	CD2/RASGRP1/HLA-DPB1/CD14/CCR2/WNT5A	6
BP	GO:0042100	B cell proliferation	7/186	95/18670	4.59246928818223e-05	0.000647309585189486	0.000458918817175819	IL7R/MS4A1/CD79A/PTPRC/CD38/FCGR2B/CD19	7
BP	GO:0042116	macrophage activation	7/186	95/18670	4.59246928818223e-05	0.000647309585189486	0.000458918817175819	PTPRC/ITGB2/FCGR2B/CTSC/CST7/SYK/WNT5A	7
BP	GO:0002758	innate immune response-activating signal transduction	12/186	298/18670	4.62253063129692e-05	0.000648611843085131	0.000459842070386958	PSMB9/S100A9/BIRC3/ITGB2/CD14/PSMB10/PSMB8/S100A8/CYBA/SYK/FCN1/ICAM3	12
BP	GO:0045061	thymic T cell selection	4/186	21/18670	4.99916670104377e-05	0.000695196619363899	0.000492868972687492	CD3D/CCR7/PTPRC/DOCK2	4
BP	GO:0140131	positive regulation of lymphocyte chemotaxis	4/186	21/18670	4.99916670104377e-05	0.000695196619363899	0.000492868972687492	CXCL13/CCL5/CCR2/WNT5A	4
BP	GO:0150077	regulation of neuroinflammatory response	5/186	41/18670	5.20976938491702e-05	0.000721263628178512	0.000511349528400277	MMP3/MMP9/PTPRC/CTSC/CST7	5
BP	GO:0051591	response to cAMP	7/186	97/18670	5.25048828216025e-05	0.000723684557474742	0.00051306587871319	SDC1/AQP9/STAT1/COL1A1/PCK1/FOSB/ADIPOQ	7
BP	GO:0031341	regulation of cell killing	7/186	98/18670	5.60733450691232e-05	0.000766089780220696	0.000543129630447924	IL7R/RASGRP1/CXCL6/PTPRC/FCGR2B/CRTAM/SYK	7
BP	GO:0050764	regulation of phagocytosis	7/186	98/18670	5.60733450691232e-05	0.000766089780220696	0.000543129630447924	IL2RG/PTPRC/FCGR2B/DOCK2/CYBA/SYK/ADIPOQ	7
BP	GO:0043547	positive regulation of GTPase activity	14/186	405/18670	5.72525563305051e-05	0.000778784772792679	0.000552129915795908	CXCL13/CCL18/CCL19/CCL5/CCR7/RASGRP1/GPR65/THY1/SEMA4D/DOCK2/CCL13/RGS1/ARHGAP25/WNT5A	14
BP	GO:0007254	JNK cascade	10/186	214/18670	5.87379539431866e-05	0.000795516202317506	0.000563991887289728	CCL19/CD27/CCR7/RASGRP1/FCGR2B/TNFSF11/SLAMF1/SYK/ROR2/WNT5A	10
BP	GO:0046683	response to organophosphorus	8/186	134/18670	5.97263226529366e-05	0.000805400411532023	0.000570999430056327	SDC1/AQP9/STAT1/P2RY6/COL1A1/PCK1/FOSB/ADIPOQ	8
BP	GO:0032649	regulation of interferon-gamma production	7/186	101/18670	6.79881254319811e-05	0.000908939960174339	0.000644405182544822	CCR7/CD2/RASGRP1/HLA-DPB1/CD14/CCR2/WNT5A	7
BP	GO:0046632	alpha-beta T cell differentiation	7/186	101/18670	6.79881254319811e-05	0.000908939960174339	0.000644405182544822	CCL19/ITK/CD86/GPR18/SYK/PRKCZ/ZBTB16	7
BP	GO:0019722	calcium-mediated signaling	10/186	218/18670	6.85835151724759e-05	0.000912981409240437	0.000647270422095611	CCR7/CCR5/PTPRC/GBP1/CXCR4/P2RY6/TNFSF11/CCR2/TRAT1/SYK	10
BP	GO:0051897	positive regulation of protein kinase B signaling	9/186	176/18670	6.93321258540362e-05	0.000918060380407379	0.000650871226863118	CCL19/CCR7/LCK/RAC2/CD86/TNFSF11/CD19/TRAT1/MYOC	9
BP	GO:0033077	T cell differentiation in thymus	6/186	70/18670	6.96778379795562e-05	0.000918060380407379	0.000650871226863118	IL7R/CD3D/CCR7/RASGRP1/PTPRC/DOCK2	6
BP	GO:0006958	complement activation, classical pathway	8/186	137/18670	6.98492167436754e-05	0.000918060380407379	0.000650871226863118	IGHM/IGLV1-44/TRBC1/IGKC/IGLV6-57/IGHD/C6/C7	8
BP	GO:0032652	regulation of interleukin-1 production	7/186	103/18670	7.70235284928955e-05	0.00100406017201803	0.000711841933224235	CCL19/CCR7/AIM2/IGHD/WNT5A/EGR1/LPL	7
BP	GO:0002433	immune response-regulating cell surface receptor signaling pathway involved in phagocytosis	8/186	139/18670	7.73593711988206e-05	0.00100406017201803	0.000711841933224235	IGLV1-44/IGKC/CD247/PTPRC/FCGR2B/CYFIP2/IGLV6-57/SYK	8
BP	GO:0038096	Fc-gamma receptor signaling pathway involved in phagocytosis	8/186	139/18670	7.73593711988206e-05	0.00100406017201803	0.000711841933224235	IGLV1-44/IGKC/CD247/PTPRC/FCGR2B/CYFIP2/IGLV6-57/SYK	8
BP	GO:0032102	negative regulation of response to external stimulus	13/186	365/18670	7.83965559696585e-05	0.00101329988317629	0.000718392550444829	CXCL13/SPP1/FAP/PTPRC/TNFAIP6/FCGR2B/ADCY7/SEMA4D/CST7/GPR18/WNT5A/APOD/ADIPOQ	13
BP	GO:2001235	positive regulation of apoptotic signaling pathway	9/186	179/18670	7.89697408989863e-05	0.00101649067314191	0.000720654703810671	GZMB/LCK/S100A9/MMP9/PTPRC/TNFSF10/CTSH/CTSC/S100A8	9
BP	GO:0071887	leukocyte apoptotic process	7/186	104/18670	8.18954009002806e-05	0.00104981141483281	0.000744277890789641	IL7R/CCL19/CCL5/CD27/CCR7/CCR5/WNT5A	7
BP	GO:0030198	extracellular matrix organization	13/186	368/18670	8.5121965362637e-05	0.00108670050042875	0.00077043090306649	MMP1/MMP3/SPP1/MMP9/FAP/LOXL1/ITGB2/LCP1/NID2/COL1A1/MMP13/ITGA4/ICAM3	13
BP	GO:0002285	lymphocyte activation involved in immune response	9/186	181/18670	8.60012891312016e-05	0.00109344496181099	0.000775212479472658	CCL19/CORO1A/HLA-DMB/PTPRC/LCP1/CD86/FCGR2B/CD19/PRKCZ	9
BP	GO:0038094	Fc-gamma receptor signaling pathway	8/186	142/18670	8.98728684040506e-05	0.00113341694363813	0.000803551152404424	IGLV1-44/IGKC/CD247/PTPRC/FCGR2B/CYFIP2/IGLV6-57/SYK	8
BP	GO:0050871	positive regulation of B cell activation	8/186	142/18670	8.98728684040506e-05	0.00113341694363813	0.000803551152404424	IGHM/TRBC1/IGKC/CD27/PTPRC/CD38/IGHD/SYK	8
BP	GO:0050706	regulation of interleukin-1 beta secretion	5/186	46/18670	9.15329548694769e-05	0.00114969820330008	0.000815093969932779	CCL19/CCR7/AIM2/WNT5A/LPL	5
BP	GO:1904064	positive regulation of cation transmembrane transport	8/186	144/18670	9.91127925358573e-05	0.00123990501505701	0.000879047299683909	CXCL9/CXCL10/CEMIP/P2RY6/THY1/CXCL11/CD19/CCR2	8
BP	GO:0030574	collagen catabolic process	5/186	47/18670	0.000101608634309699	0.00124959178570508	0.000885914865729242	MMP1/MMP3/MMP9/FAP/MMP13	5
BP	GO:0045058	T cell selection	5/186	47/18670	0.000101608634309699	0.00124959178570508	0.000885914865729242	CD3D/CCR7/PTPRC/DOCK2/SYK	5
BP	GO:0046638	positive regulation of alpha-beta T cell differentiation	5/186	47/18670	0.000101608634309699	0.00124959178570508	0.000885914865729242	CCL19/CD86/SYK/PRKCZ/ZBTB16	5
BP	GO:0043270	positive regulation of ion transport	11/186	275/18670	0.00010196752030525	0.00124959178570508	0.000885914865729242	CXCL9/CXCL10/CCL5/CEMIP/P2RY6/THY1/VAMP8/CXCL11/TNFSF11/CD19/CCR2	11
BP	GO:2000482	regulation of interleukin-8 secretion	4/186	25/18670	0.000102422007420615	0.00124959178570508	0.000885914865729242	CD2/CD14/FCN1/WNT5A	4
BP	GO:0002479	antigen processing and presentation of exogenous peptide antigen via MHC class I, TAP-dependent	6/186	75/18670	0.000102695183672713	0.00124959178570508	0.000885914865729242	PSMB9/VAMP8/PSMB10/PSMB8/TAP1/CYBA	6
BP	GO:0150076	neuroinflammatory response	6/186	75/18670	0.000102695183672713	0.00124959178570508	0.000885914865729242	MMP3/MMP9/PTPRC/ITGB2/CTSC/CST7	6
BP	GO:0002431	Fc receptor mediated stimulatory signaling pathway	8/186	145/18670	0.000104019615911758	0.00126078250414446	0.000893848675743879	IGLV1-44/IGKC/CD247/PTPRC/FCGR2B/CYFIP2/IGLV6-57/SYK	8
BP	GO:0048871	multicellular organismal homeostasis	15/186	485/18670	0.000108414597034964	0.00130895918513145	0.000928004180250325	IGKC/SPP1/CORO1A/RAC2/CXCR4/CD38/UCP2/CTSH/ADCY7/TNFSF11/CCR2/SYK/EGR1/FABP4/ADIPOQ	15
BP	GO:0001768	establishment of T cell polarity	3/186	10/18670	0.000110896126074811	0.00133375070549435	0.000945580461308491	CCL19/CCR7/DOCK2	3
BP	GO:0019058	viral life cycle	12/186	328/18670	0.000115239658399249	0.00138065975351407	0.000978837260411431	LRRC15/CCL5/LAMP3/ISG20/CCR5/CXCR4/CD86/VAMP8/APOBEC3G/TOP2A/SLAMF1/FCN1	12
BP	GO:0001913	T cell mediated cytotoxicity	5/186	49/18670	0.000124296273032545	0.00148320796874525	0.00105154019377462	IL7R/PTPRC/FCGR2B/CTSH/CTSC	5
BP	GO:0014074	response to purine-containing compound	8/186	149/18670	0.000125703660914525	0.00148320796874525	0.00105154019377462	SDC1/AQP9/STAT1/P2RY6/COL1A1/PCK1/FOSB/ADIPOQ	8
BP	GO:0051092	positive regulation of NF-kappaB transcription factor activity	8/186	149/18670	0.000125703660914525	0.00148320796874525	0.00105154019377462	AIM2/S100A9/ITGB2/PRKCB/TNFSF11/S100A8/PRKCZ/WNT5A	8
BP	GO:2001056	positive regulation of cysteine-type endopeptidase activity	8/186	149/18670	0.000125703660914525	0.00148320796874525	0.00105154019377462	AIM2/LCK/S100A9/TNFSF10/CTSH/CYFIP2/S100A8/SYK	8
BP	GO:0001910	regulation of leukocyte mediated cytotoxicity	6/186	78/18670	0.000127805593528603	0.00150231858053434	0.0010650889184628	IL7R/RASGRP1/CXCL6/PTPRC/FCGR2B/CRTAM	6
BP	GO:0032872	regulation of stress-activated MAPK cascade	10/186	237/18670	0.000136779680010728	0.00160041230974749	0.00113463378418526	CCL19/CD27/CCR7/RASGRP1/FCGR2B/TNFSF11/SLAMF1/SYK/ROR2/WNT5A	10
BP	GO:0042590	antigen processing and presentation of exogenous peptide antigen via MHC class I	6/186	79/18670	0.000137178197978357	0.00160041230974749	0.00113463378418526	PSMB9/VAMP8/PSMB10/PSMB8/TAP1/CYBA	6
BP	GO:0051607	defense response to virus	10/186	238/18670	0.000141564541064965	0.00164542367693047	0.00116654519699252	CXCL9/CXCL10/AIM2/ISG20/BIRC3/PTPRC/GBP1/STAT1/APOBEC3G/APOBEC3B	10
BP	GO:0070302	regulation of stress-activated protein kinase signaling cascade	10/186	239/18670	0.000146489969020775	0.00169634294981307	0.00120264509882836	CCL19/CD27/CCR7/RASGRP1/FCGR2B/TNFSF11/SLAMF1/SYK/ROR2/WNT5A	10
BP	GO:0022617	extracellular matrix disassembly	6/186	80/18670	0.000147087208456711	0.00169695057163946	0.00120307588047633	MMP1/MMP3/MMP9/FAP/LCP1/MMP13	6
BP	GO:0001767	establishment of lymphocyte polarity	3/186	11/18670	0.000151364602231953	0.00172080560566618	0.00121998822697901	CCL19/CCR7/DOCK2	3
BP	GO:0002604	regulation of dendritic cell antigen processing and presentation	3/186	11/18670	0.000151364602231953	0.00172080560566618	0.00121998822697901	CCL19/CCR7/FCGR2B	3
BP	GO:0045060	negative thymic T cell selection	3/186	11/18670	0.000151364602231953	0.00172080560566618	0.00121998822697901	CCR7/PTPRC/DOCK2	3
BP	GO:1902563	regulation of neutrophil activation	3/186	11/18670	0.000151364602231953	0.00172080560566618	0.00121998822697901	ITGB2/FCGR2B/SYK	3
BP	GO:0032612	interleukin-1 production	7/186	115/18670	0.000154096894224965	0.00174549754731187	0.00123749391036929	CCL19/CCR7/AIM2/IGHD/WNT5A/EGR1/LPL	7
BP	GO:0032731	positive regulation of interleukin-1 beta production	5/186	52/18670	0.00016536966999886	0.00186640044219728	0.0013232096401892	CCL19/AIM2/WNT5A/EGR1/LPL	5
BP	GO:0034767	positive regulation of ion transmembrane transport	8/186	156/18670	0.000172594053086104	0.0019409042431885	0.00137603010972695	CXCL9/CXCL10/CEMIP/P2RY6/THY1/CXCL11/CD19/CCR2	8
BP	GO:0001101	response to acid chemical	12/186	343/18670	0.000174782471103798	0.00195844387585731	0.00138846506768561	CCL19/CCR7/CD38/P2RY6/CTSH/COL1A1/CYBA/WNT5A/EGR1/LPL/PCK1/ADIPOQ	12
BP	GO:0006979	response to oxidative stress	14/186	451/18670	0.000177576919245253	0.00198262402669879	0.00140560791011711	MMP3/CCL19/SDC1/CCR7/MMP9/CD38/STAT1/COL1A1/MELK/CYBA/ANGPTL7/NR4A2/APOD/ADIPOQ	14
BP	GO:0006911	phagocytosis, engulfment	7/186	118/18670	0.00018084941423621	0.00200794201013367	0.00142355743423517	IGHM/TRBC1/IGKC/ITGB2/FCGR2B/ARHGAP25/IGHD	7
BP	GO:0050702	interleukin-1 beta secretion	5/186	53/18670	0.000181133773626825	0.00200794201013367	0.00142355743423517	CCL19/CCR7/AIM2/WNT5A/LPL	5
BP	GO:0072606	interleukin-8 secretion	4/186	29/18670	0.000186410382812656	0.00205910759738093	0.00145983196394532	CD2/CD14/FCN1/WNT5A	4
BP	GO:0032655	regulation of interleukin-12 production	5/186	54/18670	0.000198018968273056	0.00217193340200904	0.00153982133223451	CCL19/CCR7/LTB/SLAMF1/SYK	5
BP	GO:1904645	response to amyloid-beta	5/186	54/18670	0.000198018968273056	0.00217193340200904	0.00153982133223451	MMP3/MMP9/FCGR2B/MMP13/ITGA4	5
BP	GO:0002468	dendritic cell antigen processing and presentation	3/186	12/18670	0.000200340974791355	0.00218203544222052	0.00154698330920965	CCL19/CCR7/FCGR2B	3
BP	GO:0043383	negative T cell selection	3/186	12/18670	0.000200340974791355	0.00218203544222052	0.00154698330920965	CCR7/PTPRC/DOCK2	3
BP	GO:0002819	regulation of adaptive immune response	8/186	160/18670	0.000205291625827081	0.00222816520714759	0.00157968762510624	IL7R/CCL19/CD48/PTPRC/FCGR2B/ADCY7/CCR2/PRKCZ	8
BP	GO:0034764	positive regulation of transmembrane transport	9/186	204/18670	0.00021246122150711	0.00229797467012031	0.00162917998070876	CXCL9/CXCL10/CEMIP/P2RY6/THY1/CXCL11/CD19/CCR2/ADIPOQ	9
BP	GO:0043030	regulation of macrophage activation	5/186	55/18670	0.000216077673062887	0.00232900329270206	0.00165117813908555	PTPRC/FCGR2B/CTSC/CST7/WNT5A	5
BP	GO:0043900	regulation of multi-organism process	13/186	405/18670	0.000219236234401463	0.00235489955227778	0.00166953763983401	CCL5/LAMP3/AIM2/CXCL6/ISG20/BIRC3/CXCR4/STAT1/APOBEC3G/TOP2A/CYBA/SYK/FCN1	13
BP	GO:0031589	cell-substrate adhesion	12/186	354/18670	0.000233651863101882	0.00250111874076413	0.00177320169574154	CCR7/CORO1A/RAC2/GBP1/ITGB2/THY1/NID2/COL1A1/ITGA4/PRKCZ/MYOC/APOD	12
BP	GO:0032615	interleukin-12 production	5/186	56/18670	0.000235363384064733	0.00251081144301932	0.00178007346707934	CCL19/CCR7/LTB/SLAMF1/SYK	5
BP	GO:0045059	positive thymic T cell selection	3/186	13/18670	0.000258536182189893	0.00274860139085841	0.00194865784168994	CD3D/PTPRC/DOCK2	3
BP	GO:0032722	positive regulation of chemokine production	5/186	58/18670	0.000277835072333587	0.00294372874258206	0.00208699599626161	SYK/WNT5A/EGR1/LPL/ADIPOQ	5
BP	GO:0032651	regulation of interleukin-1 beta production	6/186	90/18670	0.000280734062209854	0.00296436136875829	0.00210162377347466	CCL19/CCR7/AIM2/WNT5A/EGR1/LPL	6
BP	GO:0099024	plasma membrane invagination	7/186	127/18670	0.000284373857071472	0.0029926505566812	0.00212167977288744	IGHM/TRBC1/IGKC/ITGB2/FCGR2B/ARHGAP25/IGHD	7
BP	GO:0018108	peptidyl-tyrosine phosphorylation	12/186	363/18670	0.000293663277636201	0.00308000373682412	0.0021836099822107	CCL5/LCK/ITK/PTPRC/ITGB2/THY1/SEMA4D/MELK/SYK/ROR2/PRKCZ/ADIPOQ	12
BP	GO:0038095	Fc-epsilon receptor signaling pathway	8/186	169/18670	0.000297701281249442	0.00311187748688595	0.00220620730505592	IGLV1-44/IGKC/PSMB9/ITK/PSMB10/PSMB8/IGLV6-57/SYK	8
BP	GO:0032633	interleukin-4 production	4/186	33/18670	0.000311333282358521	0.00321126878989004	0.00227667210313063	ITK/CD86/SYK/PRKCZ	4
BP	GO:0046633	alpha-beta T cell proliferation	4/186	33/18670	0.000311333282358521	0.00321126878989004	0.00227667210313063	PTPRC/DOCK2/CCR2/SYK	4
BP	GO:0050718	positive regulation of interleukin-1 beta secretion	4/186	33/18670	0.000311333282358521	0.00321126878989004	0.00227667210313063	CCL19/AIM2/WNT5A/LPL	4
BP	GO:0070232	regulation of T cell apoptotic process	4/186	33/18670	0.000311333282358521	0.00321126878989004	0.00227667210313063	IL7R/CCL5/CD27/WNT5A	4
BP	GO:2000117	negative regulation of cysteine-type endopeptidase activity	6/186	92/18670	0.000316288015989208	0.00324180701304473	0.00229832258625254	CD27/LAMP3/MMP9/BIRC3/TNFAIP8/CST7	6
BP	GO:0018212	peptidyl-tyrosine modification	12/186	366/18670	0.000316375387468892	0.00324180701304473	0.00229832258625254	CCL5/LCK/ITK/PTPRC/ITGB2/THY1/SEMA4D/MELK/SYK/ROR2/PRKCZ/ADIPOQ	12
BP	GO:0045576	mast cell activation	5/186	60/18670	0.000325882761169788	0.00330349527545132	0.00234205730772894	RASGRP1/RAC2/RHOH/VAMP8/SYK	5
BP	GO:0001771	immunological synapse formation	3/186	14/18670	0.000326637735100805	0.00330349527545132	0.00234205730772894	CCL19/CCR7/DOCK2	3
BP	GO:0002523	leukocyte migration involved in inflammatory response	3/186	14/18670	0.000326637735100805	0.00330349527545132	0.00234205730772894	S100A9/ITGB2/S100A8	3
BP	GO:0046629	gamma-delta T cell activation	3/186	14/18670	0.000326637735100805	0.00330349527545132	0.00234205730772894	PTPRC/GPR18/SYK	3
BP	GO:0001659	temperature homeostasis	8/186	173/18670	0.000348462978974872	0.00351282258740041	0.00249046271466286	CXCR4/UCP2/TNFSF11/CCR2/SYK/EGR1/FABP4/ADIPOQ	8
BP	GO:0045123	cellular extravasation	5/186	61/18670	0.000352142196282896	0.00353846110135878	0.002508639483197	SELL/ITGB2/THY1/ITGA4/CCR2	5
BP	GO:0002705	positive regulation of leukocyte mediated immunity	7/186	133/18670	0.00037660876705737	0.00374560083029359	0.00265549397379604	RASGRP1/PTPRC/ITGB2/VAMP8/CRTAM/SYK/PRKCZ	7
BP	GO:0043491	protein kinase B signaling	10/186	269/18670	0.000378030758496993	0.00374560083029359	0.00265549397379604	CCL19/CCL5/CCR7/LCK/RAC2/CD86/TNFSF11/CD19/TRAT1/MYOC	10
BP	GO:0031640	killing of cells of other organism	5/186	62/18670	0.000379971063362046	0.00374560083029359	0.00265549397379604	CXCL6/APOL1/GNLY/CCL13/SYK	5
BP	GO:0032623	interleukin-2 production	5/186	62/18670	0.000379971063362046	0.00374560083029359	0.00265549397379604	CD247/PTPRC/GBP1/CD86/CCR2	5
BP	GO:0044364	disruption of cells of other organism	5/186	62/18670	0.000379971063362046	0.00374560083029359	0.00265549397379604	CXCL6/APOL1/GNLY/CCL13/SYK	5
BP	GO:0045453	bone resorption	5/186	62/18670	0.000379971063362046	0.00374560083029359	0.00265549397379604	SPP1/RAC2/CD38/TNFSF11/SYK	5
BP	GO:0032735	positive regulation of interleukin-12 production	4/186	35/18670	0.000392235210850475	0.00385429868075466	0.00273255677358225	CCL19/CCR7/LTB/SYK	4
BP	GO:0043903	regulation of symbiosis, encompassing mutualism through parasitism	9/186	222/18670	0.000396166424570714	0.00388068683187979	0.00275126500744574	CCL5/LAMP3/CXCL6/ISG20/CXCR4/STAT1/APOBEC3G/TOP2A/FCN1	9
BP	GO:0002474	antigen processing and presentation of peptide antigen via MHC class I	6/186	96/18670	0.000397935094070816	0.00388579253301126	0.00275488476278031	PSMB9/VAMP8/PSMB10/PSMB8/TAP1/CYBA	6
BP	GO:0001959	regulation of cytokine-mediated signaling pathway	8/186	177/18670	0.000406070545918231	0.00395284297042278	0.00280242107018569	CCL5/BIRC3/PTPRC/CXCR4/STAT1/SYK/WNT5A/ADIPOQ	8
BP	GO:0046637	regulation of alpha-beta T cell differentiation	5/186	63/18670	0.000409429802917322	0.00397312721522573	0.00281680185774895	CCL19/CD86/SYK/PRKCZ/ZBTB16	5
BP	GO:0010324	membrane invagination	7/186	135/18670	0.000412182833991067	0.00398742089404402	0.00282693555316528	IGHM/TRBC1/IGKC/ITGB2/FCGR2B/ARHGAP25/IGHD	7
BP	GO:0120162	positive regulation of cold-induced thermogenesis	6/186	97/18670	0.00042071071239494	0.00405354033492542	0.00287381181808686	CXCR4/UCP2/CCR2/SYK/FABP4/ADIPOQ	6
BP	GO:0010950	positive regulation of endopeptidase activity	8/186	178/18670	0.000421620246714554	0.00405354033492542	0.00287381181808686	AIM2/LCK/S100A9/TNFSF10/CTSH/CYFIP2/S100A8/SYK	8
BP	GO:0006882	cellular zinc ion homeostasis	4/186	36/18670	0.000437853829692724	0.00419666055228565	0.002975278816827	LCK/S100A9/SLC39A8/S100A8	4
BP	GO:0043434	response to peptide hormone	13/186	436/18670	0.000443955179784853	0.00423422245557311	0.00300190883223532	STAT1/PRKCB/TNFSF10/ADCY7/COL1A1/CYBA/PRKCZ/TIMP4/NR4A2/EGR1/LPL/PCK1/ADIPOQ	13
BP	GO:0019886	antigen processing and presentation of exogenous peptide antigen via MHC class II	6/186	98/18670	0.000444491410264015	0.00423422245557311	0.00300190883223532	HLA-DMB/HLA-DOB/HLA-DPB1/HLA-DMA/FCGR2B/HLA-DRB4	6
BP	GO:0070613	regulation of protein processing	8/186	180/18670	0.000454172920052976	0.00431325806696652	0.00305794218957363	IGLV1-44/IGKC/BIRC3/CST7/CD19/IGLV6-57/C6/C7	8
BP	GO:0001894	tissue homeostasis	9/186	227/18670	0.000465721036798435	0.0044094864122405	0.00312616456631936	IGKC/SPP1/CORO1A/RAC2/CD38/CTSH/TNFSF11/CCR2/SYK	9
BP	GO:1903317	regulation of protein maturation	8/186	182/18670	0.000488737898231213	0.00460437766838165	0.00326433533775947	IGLV1-44/IGKC/BIRC3/CST7/CD19/IGLV6-57/C6/C7	8
BP	GO:0042742	defense response to bacterium	11/186	330/18670	0.000489261318855321	0.00460437766838165	0.00326433533775947	CXCL13/IGHM/TRBC1/IGKC/S100A9/CXCL6/GNLY/S100A8/CYBA/IGHD/SYK	11
BP	GO:0002831	regulation of response to biotic stimulus	7/186	139/18670	0.000491382191229663	0.00461040820988072	0.00326861077108381	AIM2/CXCL6/BIRC3/STAT1/APOBEC3G/CRTAM/CYBA	7
BP	GO:0033631	cell-cell adhesion mediated by integrin	3/186	16/18670	0.000495195614773414	0.00461836628748259	0.00327425275699534	CXCL13/CCL5/ITGA4	3
BP	GO:0043031	negative regulation of macrophage activation	3/186	16/18670	0.000495195614773414	0.00461836628748259	0.00327425275699534	PTPRC/FCGR2B/CST7	3
BP	GO:0043123	positive regulation of I-kappaB kinase/NF-kappaB signaling	8/186	183/18670	0.000506803562002645	0.00471251670339773	0.00334100195783676	CCL19/CCR7/BIRC3/PIM2/PRKCB/TNFSF10/TNFSF11/ADIPOQ	8
BP	GO:0002495	antigen processing and presentation of peptide antigen via MHC class II	6/186	101/18670	0.000522172035361895	0.00482660501528873	0.00342188639759255	HLA-DMB/HLA-DOB/HLA-DPB1/HLA-DMA/FCGR2B/HLA-DRB4	6
BP	GO:0032611	interleukin-1 beta production	6/186	101/18670	0.000522172035361895	0.00482660501528873	0.00342188639759255	CCL19/CCR7/AIM2/WNT5A/EGR1/LPL	6
BP	GO:0030100	regulation of endocytosis	10/186	281/18670	0.000531892362149907	0.0049019074204052	0.00347527304824199	CCL19/IL2RG/PTPRC/CD14/FCGR2B/DOCK2/CYBA/SYK/WNT5A/ADIPOQ	10
BP	GO:0055069	zinc ion homeostasis	4/186	38/18670	0.000540237619948369	0.00496413034259342	0.00351938682394559	LCK/S100A9/SLC39A8/S100A8	4
BP	GO:0002504	antigen processing and presentation of peptide or polysaccharide antigen via MHC class II	6/186	102/18670	0.000550283363111441	0.00504156669438864	0.00357428636473004	HLA-DMB/HLA-DOB/HLA-DPB1/HLA-DMA/FCGR2B/HLA-DRB4	6
BP	GO:0033627	cell adhesion mediated by integrin	5/186	68/18670	0.000583348750502435	0.00532883096133456	0.00377794622180617	CXCL13/CCL5/ITGB2/ITGA4/SYK	5
BP	GO:0002693	positive regulation of cellular extravasation	3/186	17/18670	0.00059691404706717	0.00539328661816629	0.00382364292469811	THY1/ITGA4/CCR2	3
BP	GO:0090185	negative regulation of kidney development	3/186	17/18670	0.00059691404706717	0.00539328661816629	0.00382364292469811	MMP9/STAT1/ADIPOQ	3
BP	GO:1904996	positive regulation of leukocyte adhesion to vascular endothelial cell	3/186	17/18670	0.00059691404706717	0.00539328661816629	0.00382364292469811	ITGB2/ITGA4/CCR2	3
BP	GO:0007257	activation of JUN kinase activity	4/186	39/18670	0.000597330299604292	0.00539328661816629	0.00382364292469811	CCL19/TNFSF11/SYK/WNT5A	4
BP	GO:0051403	stress-activated MAPK cascade	10/186	286/18670	0.000609769284781584	0.00546323505774721	0.00387323380963205	CCL19/CD27/CCR7/RASGRP1/FCGR2B/TNFSF11/SLAMF1/SYK/ROR2/WNT5A	10
BP	GO:0010959	regulation of metal ion transport	12/186	394/18670	0.000610338940640779	0.00546323505774721	0.00387323380963205	CXCL9/CXCL10/CCL5/CEMIP/CORO1A/CXCR4/P2RY6/LILRB2/THY1/CXCL11/CD19/CYBA	12
BP	GO:0070482	response to oxygen levels	12/186	394/18670	0.000610338940640779	0.00546323505774721	0.00387323380963205	PSMB9/CXCR4/CD38/UCP2/PSMB10/PSMB8/COL1A1/CYBA/NR4A2/EGR1/PCK1/ADIPOQ	12
BP	GO:0060759	regulation of response to cytokine stimulus	8/186	190/18670	0.000648992226479404	0.00579258104723021	0.00410672806862853	CCL5/BIRC3/PTPRC/CXCR4/STAT1/SYK/WNT5A/ADIPOQ	8
BP	GO:1904062	regulation of cation transmembrane transport	11/186	342/18670	0.000657905234221298	0.0058446319610836	0.00414363026251699	CXCL9/CXCL10/CEMIP/CORO1A/MMP9/P2RY6/THY1/CXCL11/CD19/CCR2/CYBA	11
BP	GO:0045124	regulation of bone resorption	4/186	40/18670	0.000658576506690319	0.0058446319610836	0.00414363026251699	SPP1/CD38/TNFSF11/SYK	4
BP	GO:0002709	regulation of T cell mediated immunity	5/186	70/18670	0.000666537598264177	0.00588176945777029	0.00416995938917025	IL7R/PTPRC/FCGR2B/CCR2/PRKCZ	5
BP	GO:0050766	positive regulation of phagocytosis	5/186	70/18670	0.000666537598264177	0.00588176945777029	0.00416995938917025	IL2RG/PTPRC/FCGR2B/DOCK2/CYBA	5
BP	GO:0002286	T cell activation involved in immune response	6/186	106/18670	0.000674683657946559	0.00593683501272184	0.00420899885332109	CCL19/HLA-DMB/LCP1/CD86/FCGR2B/PRKCZ	6
BP	GO:0010876	lipid localization	12/186	400/18670	0.00069674044074105	0.0061136520363616	0.00433435565507701	SPP1/AQP9/OSBPL3/KCNN4/TNFSF11/APOL1/SYK/ABCA8/LPL/APOD/FABP4/ADIPOQ	12
BP	GO:0001911	negative regulation of leukocyte mediated cytotoxicity	3/186	18/18670	0.000711063944513217	0.00611868559988583	0.00433792426748685	IL7R/PTPRC/FCGR2B	3
BP	GO:0045780	positive regulation of bone resorption	3/186	18/18670	0.000711063944513217	0.00611868559988583	0.00433792426748685	SPP1/TNFSF11/SYK	3
BP	GO:0046852	positive regulation of bone remodeling	3/186	18/18670	0.000711063944513217	0.00611868559988583	0.00433792426748685	SPP1/TNFSF11/SYK	3
BP	GO:0070233	negative regulation of T cell apoptotic process	3/186	18/18670	0.000711063944513217	0.00611868559988583	0.00433792426748685	IL7R/CCL5/CD27	3
BP	GO:0071605	monocyte chemotactic protein-1 production	3/186	18/18670	0.000711063944513217	0.00611868559988583	0.00433792426748685	SYK/APOD/ADIPOQ	3
BP	GO:0071637	regulation of monocyte chemotactic protein-1 production	3/186	18/18670	0.000711063944513217	0.00611868559988583	0.00433792426748685	SYK/APOD/ADIPOQ	3
BP	GO:0090026	positive regulation of monocyte chemotaxis	3/186	18/18670	0.000711063944513217	0.00611868559988583	0.00433792426748685	CXCL10/CCL5/CCR2	3
BP	GO:0051668	localization within membrane	7/186	148/18670	0.000714144283361603	0.0061282629274694	0.00434471424240291	CD2/PTPRC/ITGB2/THY1/DOCK2/ITGA4/PRKCZ	7
BP	GO:1901654	response to ketone	8/186	193/18670	0.000719038212254285	0.00615330777794532	0.00436247012524433	CCL19/CCR7/SPP1/CD38/P2RY6/CYBA/PCK1/FOSB	8
BP	GO:0002706	regulation of lymphocyte mediated immunity	7/186	149/18670	0.000743151919679415	0.00634224172548322	0.00449641738280436	IL7R/RASGRP1/PTPRC/FCGR2B/CCR2/CRTAM/PRKCZ	7
BP	GO:0051896	regulation of protein kinase B signaling	9/186	244/18670	0.000781290496924465	0.00664950791781341	0.00471425787330321	CCL19/CCR7/LCK/RAC2/CD86/TNFSF11/CD19/TRAT1/MYOC	9
BP	GO:0097028	dendritic cell differentiation	4/186	42/18670	0.000794192142851836	0.00674089516344269	0.00477904808748932	CCL19/CCR7/FCGR2B/LILRB2	4
BP	GO:0010952	positive regulation of peptidase activity	8/186	197/18670	0.000821781404280658	0.00695611161503872	0.00493162867900693	AIM2/LCK/S100A9/TNFSF10/CTSH/CYFIP2/S100A8/SYK	8
BP	GO:0002544	chronic inflammatory response	3/186	19/18670	0.000838222627921023	0.00698145317105344	0.0049495949152218	CXCL13/CCL5/S100A8	3
BP	GO:0002710	negative regulation of T cell mediated immunity	3/186	19/18670	0.000838222627921023	0.00698145317105344	0.0049495949152218	IL7R/PTPRC/FCGR2B	3
BP	GO:0032930	positive regulation of superoxide anion generation	3/186	19/18670	0.000838222627921023	0.00698145317105344	0.0049495949152218	ITGB2/CYBA/SYK	3
BP	GO:0046641	positive regulation of alpha-beta T cell proliferation	3/186	19/18670	0.000838222627921023	0.00698145317105344	0.0049495949152218	PTPRC/CCR2/SYK	3
BP	GO:0071731	response to nitric oxide	3/186	19/18670	0.000838222627921023	0.00698145317105344	0.0049495949152218	MMP3/CCL19/CCR7	3
BP	GO:2000696	regulation of epithelial cell differentiation involved in kidney development	3/186	19/18670	0.000838222627921023	0.00698145317105344	0.0049495949152218	MMP9/STAT1/ADIPOQ	3
BP	GO:0043507	positive regulation of JUN kinase activity	5/186	74/18670	0.000859186952539163	0.00713697961909199	0.00505985747769029	CCL19/TNFSF11/SYK/ROR2/WNT5A	5
BP	GO:0061756	leukocyte adhesion to vascular endothelial cell	4/186	44/18670	0.000948413727252212	0.00783636275965688	0.00555569454076544	SELL/ITGB2/ITGA4/CCR2	4
BP	GO:0071622	regulation of granulocyte chemotaxis	4/186	44/18670	0.000948413727252212	0.00783636275965688	0.00555569454076544	CCL19/CCL5/CCR7/RAC2	4
BP	GO:0001666	response to hypoxia	11/186	359/18670	0.0009775577725779	0.00802478690347549	0.00568928036613723	PSMB9/CXCR4/CD38/UCP2/PSMB10/PSMB8/CYBA/NR4A2/EGR1/PCK1/ADIPOQ	11
BP	GO:0033630	positive regulation of cell adhesion mediated by integrin	3/186	20/18670	0.000978946716956882	0.00802478690347549	0.00568928036613723	CXCL13/CCL5/SYK	3
BP	GO:1903978	regulation of microglial cell activation	3/186	20/18670	0.000978946716956882	0.00802478690347549	0.00568928036613723	PTPRC/CTSC/CST7	3
BP	GO:0030449	regulation of complement activation	6/186	115/18670	0.00103387766216029	0.0084307039728516	0.00597706071979138	IGLV1-44/IGKC/CD19/IGLV6-57/C6/C7	6
BP	GO:0032963	collagen metabolic process	6/186	115/18670	0.00103387766216029	0.0084307039728516	0.00597706071979138	MMP1/MMP3/MMP9/FAP/COL1A1/MMP13	6
BP	GO:0002220	innate immune response activating cell surface receptor signaling pathway	6/186	116/18670	0.00108140017736809	0.00877229570963956	0.00621923676567502	PSMB9/PSMB10/PSMB8/SYK/FCN1/ICAM3	6
BP	GO:2000257	regulation of protein activation cascade	6/186	116/18670	0.00108140017736809	0.00877229570963956	0.00621923676567502	IGLV1-44/IGKC/CD19/IGLV6-57/C6/C7	6
BP	GO:1901342	regulation of vasculature development	12/186	422/18670	0.00110636330998842	0.0089514849626336	0.00634627539126646	CXCL13/CXCL10/CXCR4/ITGB2/STAT1/PRKCB/CTSH/CCR2/PPP1R16B/WNT5A/EGR1/C6	12
BP	GO:0006869	lipid transport	11/186	365/18670	0.00111728893782395	0.00901646383762075	0.00639234303669117	SPP1/AQP9/OSBPL3/KCNN4/TNFSF11/APOL1/SYK/ABCA8/APOD/FABP4/ADIPOQ	11
BP	GO:1903305	regulation of regulated secretory pathway	7/186	160/18670	0.00112798832729343	0.00907928589023008	0.00643688157394701	RAC2/ITGB2/FCGR2B/PRKCB/VAMP8/CCR2/SYK	7
BP	GO:1901739	regulation of myoblast fusion	3/186	21/18670	0.00113377255861462	0.00910232350537254	0.00645321440036212	CXCL9/CXCL10/CD53	3
BP	GO:0050792	regulation of viral process	8/186	208/18670	0.00116631246463971	0.00933949441478844	0.00662135989937523	CCL5/LAMP3/ISG20/CXCR4/STAT1/APOBEC3G/TOP2A/FCN1	8
BP	GO:0043303	mast cell degranulation	4/186	47/18670	0.00121754742438371	0.00969989827865791	0.00687687305520801	RASGRP1/RAC2/VAMP8/SYK	4
BP	GO:0070231	T cell apoptotic process	4/186	47/18670	0.00121754742438371	0.00969989827865791	0.00687687305520801	IL7R/CCL5/CD27/WNT5A	4
BP	GO:0036293	response to decreased oxygen levels	11/186	370/18670	0.00124596906306956	0.00990100416189201	0.00701944976992462	PSMB9/CXCR4/CD38/UCP2/PSMB10/PSMB8/CYBA/NR4A2/EGR1/PCK1/ADIPOQ	11
BP	GO:0031098	stress-activated protein kinase signaling cascade	10/186	315/18670	0.00127014547173006	0.0100674380265627	0.00713744529178964	CCL19/CD27/CCR7/RASGRP1/FCGR2B/TNFSF11/SLAMF1/SYK/ROR2/WNT5A	10
BP	GO:0033238	regulation of cellular amine metabolic process	5/186	81/18670	0.00129219021835336	0.0101234909233231	0.00717718474516578	PSMB9/ITGB2/PSMB10/PSMB8/NR4A2	5
BP	GO:0006898	receptor-mediated endocytosis	10/186	316/18670	0.00130054855809054	0.0101234909233231	0.00717718474516578	IGLV1-44/IGKC/CCL19/ITGB2/CD14/FCGR2B/APOL1/ITGA4/IGLV6-57/SYK	10
BP	GO:0035821	modification of morphology or physiology of other organism	7/186	164/18670	0.00130136712611256	0.0101234909233231	0.00717718474516578	CCL5/S100A9/CXCL6/APOL1/GNLY/CCL13/SYK	7
BP	GO:0031342	negative regulation of cell killing	3/186	22/18670	0.0013032166485562	0.0101234909233231	0.00717718474516578	IL7R/PTPRC/FCGR2B	3
BP	GO:0032928	regulation of superoxide anion generation	3/186	22/18670	0.0013032166485562	0.0101234909233231	0.00717718474516578	ITGB2/CYBA/SYK	3
BP	GO:0045624	positive regulation of T-helper cell differentiation	3/186	22/18670	0.0013032166485562	0.0101234909233231	0.00717718474516578	CCL19/CD86/PRKCZ	3
BP	GO:0071404	cellular response to low-density lipoprotein particle stimulus	3/186	22/18670	0.0013032166485562	0.0101234909233231	0.00717718474516578	ITGB2/SYK/LPL	3
BP	GO:0072643	interferon-gamma secretion	3/186	22/18670	0.0013032166485562	0.0101234909233231	0.00717718474516578	CD2/RASGRP1/BTN3A2	3
BP	GO:0001774	microglial cell activation	4/186	48/18670	0.00131800495845816	0.0101372480138202	0.00718693801909091	PTPRC/ITGB2/CTSC/CST7	4
BP	GO:0002269	leukocyte activation involved in inflammatory response	4/186	48/18670	0.00131800495845816	0.0101372480138202	0.00718693801909091	PTPRC/ITGB2/CTSC/CST7	4
BP	GO:0002279	mast cell activation involved in immune response	4/186	48/18670	0.00131800495845816	0.0101372480138202	0.00718693801909091	RASGRP1/RAC2/VAMP8/SYK	4
BP	GO:0046850	regulation of bone remodeling	4/186	48/18670	0.00131800495845816	0.0101372480138202	0.00718693801909091	SPP1/CD38/TNFSF11/SYK	4
BP	GO:0046718	viral entry into host cell	6/186	121/18670	0.00134466639175493	0.0103168369712232	0.00731426002048702	CCR5/CXCR4/CD86/VAMP8/SLAMF1/FCN1	6
BP	GO:0097696	STAT cascade	7/186	166/18670	0.00139553336380293	0.0106808020350028	0.00757229793678661	IL7R/CCL5/PTPRC/STAT1/NMI/IL10RA/CCR2	7
BP	GO:0002448	mast cell mediated immunity	4/186	49/18670	0.00142411239716266	0.0108462350052853	0.0076895838611434	RASGRP1/RAC2/VAMP8/SYK	4
BP	GO:0002704	negative regulation of leukocyte mediated immunity	4/186	49/18670	0.00142411239716266	0.0108462350052853	0.0076895838611434	IL7R/PTPRC/FCGR2B/CCR2	4
BP	GO:0010810	regulation of cell-substrate adhesion	8/186	215/18670	0.00143976727090171	0.010938719631363	0.00775515207792499	CCR7/RAC2/GBP1/THY1/COL1A1/PRKCZ/MYOC/APOD	8
BP	GO:0010499	proteasomal ubiquitin-independent protein catabolic process	3/186	23/18670	0.00148777604542709	0.0111942569601579	0.00793631869643028	PSMB9/PSMB10/PSMB8	3
BP	GO:0032753	positive regulation of interleukin-4 production	3/186	23/18670	0.00148777604542709	0.0111942569601579	0.00793631869643028	CD86/SYK/PRKCZ	3
BP	GO:0034695	response to prostaglandin E	3/186	23/18670	0.00148777604542709	0.0111942569601579	0.00793631869643028	CCL19/CCR7/P2RY6	3
BP	GO:0072215	regulation of metanephros development	3/186	23/18670	0.00148777604542709	0.0111942569601579	0.00793631869643028	STAT1/EGR1/ADIPOQ	3
BP	GO:0006910	phagocytosis, recognition	5/186	84/18670	0.00152012903052157	0.011382696947295	0.00806991575413528	IGHM/TRBC1/IGKC/IGHD/FCN1	5
BP	GO:0043154	negative regulation of cysteine-type endopeptidase activity involved in apoptotic process	5/186	84/18670	0.00152012903052157	0.011382696947295	0.00806991575413528	CD27/LAMP3/MMP9/BIRC3/TNFAIP8	5
BP	GO:0017157	regulation of exocytosis	8/186	217/18670	0.0015265865026052	0.0114036377832499	0.00808476204080703	SDC1/RAC2/ITGB2/FCGR2B/PRKCB/VAMP8/CCR2/SYK	8
BP	GO:0048660	regulation of smooth muscle cell proliferation	7/186	169/18670	0.00154667541430437	0.011498553497752	0.00815205381035186	CCL5/MMP9/STAT1/P2RY6/CYBA/APOD/ADIPOQ	7
BP	GO:0050728	negative regulation of inflammatory response	7/186	169/18670	0.00154667541430437	0.011498553497752	0.00815205381035186	PTPRC/TNFAIP6/FCGR2B/ADCY7/CST7/APOD/ADIPOQ	7
BP	GO:0045765	regulation of angiogenesis	11/186	383/18670	0.00163863087157029	0.0121531789641463	0.00861615931968537	CXCL13/CXCL10/CXCR4/ITGB2/STAT1/PRKCB/CTSH/CCR2/PPP1R16B/WNT5A/C6	11
BP	GO:0001954	positive regulation of cell-matrix adhesion	4/186	51/18670	0.00165393812990824	0.0121825364237253	0.00863697268462475	CCR7/THY1/PRKCZ/MYOC	4
BP	GO:0097366	response to bronchodilator	4/186	51/18670	0.00165393812990824	0.0121825364237253	0.00863697268462475	MMP3/CCL19/CCR7/NR4A2	4
BP	GO:0048659	smooth muscle cell proliferation	7/186	171/18670	0.00165432196058935	0.0121825364237253	0.00863697268462475	CCL5/MMP9/STAT1/P2RY6/CYBA/APOD/ADIPOQ	7
BP	GO:0046677	response to antibiotic	10/186	327/18670	0.00167592049196112	0.0121992996386287	0.00864885719078922	SDC1/CD27/CRIP1/CD14/STAT1/ADCY7/COL1A1/S100A8/EGR1/ADIPOQ	10
BP	GO:0006919	activation of cysteine-type endopeptidase activity involved in apoptotic process	5/186	86/18670	0.00168768044933154	0.0121992996386287	0.00864885719078922	LCK/S100A9/TNFSF10/CTSH/S100A8	5
BP	GO:0030101	natural killer cell activation	5/186	86/18670	0.00168768044933154	0.0121992996386287	0.00864885719078922	CORO1A/CD2/RASGRP1/PTPRC/ITGB2	5
BP	GO:0070542	response to fatty acid	5/186	86/18670	0.00168768044933154	0.0121992996386287	0.00864885719078922	CCL19/CCR7/P2RY6/LPL/ADIPOQ	5
BP	GO:0031579	membrane raft organization	3/186	24/18670	0.00168792877825007	0.0121992996386287	0.00864885719078922	CD2/PTPRC/DOCK2	3
BP	GO:0043302	positive regulation of leukocyte degranulation	3/186	24/18670	0.00168792877825007	0.0121992996386287	0.00864885719078922	ITGB2/VAMP8/SYK	3
BP	GO:0071677	positive regulation of mononuclear cell migration	3/186	24/18670	0.00168792877825007	0.0121992996386287	0.00864885719078922	CXCL10/CCL5/CCR2	3
BP	GO:0090023	positive regulation of neutrophil chemotaxis	3/186	24/18670	0.00168792877825007	0.0121992996386287	0.00864885719078922	CCL19/CCR7/RAC2	3
BP	GO:1901653	cellular response to peptide	11/186	385/18670	0.00170716737479746	0.0123097832696622	0.00872718604367706	STAT1/FCGR2B/PRKCB/ADCY7/ITGA4/CYBA/PRKCZ/NR4A2/LPL/PCK1/ADIPOQ	11
BP	GO:0016485	protein processing	10/186	328/18670	0.00171399865867858	0.0123304984336808	0.00874187233720107	IGLV1-44/IGKC/BIRC3/CTSH/CYFIP2/CST7/CD19/IGLV6-57/C6/C7	10
BP	GO:0009620	response to fungus	4/186	52/18670	0.00177798550156735	0.0127613475515721	0.00904732860123284	S100A9/GNLY/S100A8/SYK	4
BP	GO:0044106	cellular amine metabolic process	6/186	129/18670	0.00186441260002557	0.0133488028682531	0.00946381293151814	PSMB9/ITGB2/PSMB10/PSMB8/NR4A2/MAOA	6
BP	GO:0043506	regulation of JUN kinase activity	5/186	88/18670	0.00186840386855806	0.0133488028682531	0.00946381293151814	CCL19/TNFSF11/SYK/ROR2/WNT5A	5
BP	GO:0032461	positive regulation of protein oligomerization	3/186	25/18670	0.00190413424699954	0.0134490529855883	0.00953488659753798	MMP1/MMP3/AIM2	3
BP	GO:0034110	regulation of homotypic cell-cell adhesion	3/186	25/18670	0.00190413424699954	0.0134490529855883	0.00953488659753798	CCL5/TNFSF11/SYK	3
BP	GO:0050901	leukocyte tethering or rolling	3/186	25/18670	0.00190413424699954	0.0134490529855883	0.00953488659753798	SELL/ITGA4/CCR2	3
BP	GO:0090025	regulation of monocyte chemotaxis	3/186	25/18670	0.00190413424699954	0.0134490529855883	0.00953488659753798	CXCL10/CCL5/CCR2	3
BP	GO:0050732	negative regulation of peptidyl-tyrosine phosphorylation	4/186	53/18670	0.00190834074466454	0.0134490529855883	0.00953488659753798	PTPRC/THY1/SEMA4D/PRKCZ	4
BP	GO:0070228	regulation of lymphocyte apoptotic process	4/186	53/18670	0.00190834074466454	0.0134490529855883	0.00953488659753798	IL7R/CCL5/CD27/WNT5A	4
BP	GO:0007160	cell-matrix adhesion	8/186	225/18670	0.00191627796420703	0.0134745053239388	0.0095529313743765	CCR7/ITGB2/THY1/NID2/ITGA4/PRKCZ/MYOC/APOD	8
BP	GO:0071902	positive regulation of protein serine/threonine kinase activity	10/186	334/18670	0.00195747047856467	0.0137331543710112	0.00973630408731315	CCL19/CEMIP/RASGRP1/PTPRC/CXCR4/TNFSF11/SYK/ROR2/WNT5A/ADIPOQ	10
BP	GO:0032663	regulation of interleukin-2 production	4/186	54/18670	0.00204516648677585	0.014316165407431	0.010149637585466	PTPRC/GBP1/CD86/CCR2	4
BP	GO:0046849	bone remodeling	5/186	90/18670	0.00206290295211882	0.014407943264238	0.0102147047286884	SPP1/RAC2/CD38/TNFSF11/SYK	5
BP	GO:0043280	positive regulation of cysteine-type endopeptidase activity involved in apoptotic process	6/186	132/18670	0.0020941672091407	0.0145935813343921	0.0103463153297473	LCK/S100A9/TNFSF10/CTSH/S100A8/SYK	6
BP	GO:0002230	positive regulation of defense response to virus by host	3/186	26/18670	0.00213683361645707	0.0147916371450306	0.0104867296545659	AIM2/STAT1/APOBEC3G	3
BP	GO:0034114	regulation of heterotypic cell-cell adhesion	3/186	26/18670	0.00213683361645707	0.0147916371450306	0.0104867296545659	LCK/THY1/ADIPOQ	3
BP	GO:0071624	positive regulation of granulocyte chemotaxis	3/186	26/18670	0.00213683361645707	0.0147916371450306	0.0104867296545659	CCL19/CCR7/RAC2	3
BP	GO:0060333	interferon-gamma-mediated signaling pathway	5/186	91/18670	0.00216550804575988	0.0149568903825766	0.0106038881549871	GBP1/HLA-DPB1/STAT1/NMI/HLA-DRB4	5
BP	GO:1904018	positive regulation of vasculature development	8/186	230/18670	0.00219713811611961	0.0151417814860898	0.0107349691840218	CXCR4/ITGB2/PRKCB/CTSH/PPP1R16B/WNT5A/EGR1/C6	8
BP	GO:1905330	regulation of morphogenesis of an epithelium	7/186	180/18670	0.00221281753031386	0.0152161735252267	0.010787710418493	CXCL10/PSMB9/STAT1/PSMB10/PSMB8/ROR2/WNT5A	7
BP	GO:0030260	entry into host cell	6/186	134/18670	0.00225880718561939	0.0153964647334888	0.0109155302900598	CCR5/CXCR4/CD86/VAMP8/SLAMF1/FCN1	6
BP	GO:0044409	entry into host	6/186	134/18670	0.00225880718561939	0.0153964647334888	0.0109155302900598	CCR5/CXCR4/CD86/VAMP8/SLAMF1/FCN1	6
BP	GO:0051806	entry into cell of other organism involved in symbiotic interaction	6/186	134/18670	0.00225880718561939	0.0153964647334888	0.0109155302900598	CCR5/CXCR4/CD86/VAMP8/SLAMF1/FCN1	6
BP	GO:0051828	entry into other organism involved in symbiotic interaction	6/186	134/18670	0.00225880718561939	0.0153964647334888	0.0109155302900598	CCR5/CXCR4/CD86/VAMP8/SLAMF1/FCN1	6
BP	GO:0000302	response to reactive oxygen species	8/186	232/18670	0.00231814773723944	0.0157664414879931	0.0111778302751743	MMP3/CCL19/SDC1/CCR7/MMP9/STAT1/COL1A1/APOD	8
BP	GO:0010332	response to gamma radiation	4/186	56/18670	0.00233887528286363	0.0157747052987462	0.0111836890147063	CXCL10/PTPRC/CYBA/EGR1	4
BP	GO:0031295	T cell costimulation	4/186	56/18670	0.00233887528286363	0.0157747052987462	0.0111836890147063	CCL19/CCR7/LCK/CD86	4
BP	GO:0090183	regulation of kidney development	4/186	56/18670	0.00233887528286363	0.0157747052987462	0.0111836890147063	MMP9/STAT1/EGR1/ADIPOQ	4
BP	GO:0002440	production of molecular mediator of immune response	9/186	286/18670	0.00233961921284776	0.0157747052987462	0.0111836890147063	IGLV1-44/IL7R/IGKC/PTPRC/FCGR2B/CCR2/IGLV6-57/PRKCZ/WNT5A	9
BP	GO:0030010	establishment of cell polarity	6/186	135/18670	0.00234469669034628	0.0157747952277077	0.0111837527710504	CCL19/CCR7/DOCK2/NDC80/PRKCZ/WNT5A	6
BP	GO:0032673	regulation of interleukin-4 production	3/186	27/18670	0.00238645020344761	0.0160211042753002	0.0113583768757556	CD86/SYK/PRKCZ	3
BP	GO:0038061	NIK/NF-kappaB signaling	7/186	183/18670	0.0024281422984292	0.0162659424937784	0.0115319582164221	CCL19/CD27/PSMB9/BIRC3/CD14/PSMB10/PSMB8	7
BP	GO:0031294	lymphocyte costimulation	4/186	57/18670	0.00249607865106756	0.0166851609400761	0.0118291687597464	CCL19/CCR7/LCK/CD86	4
BP	GO:0046777	protein autophosphorylation	8/186	235/18670	0.00250941131777371	0.0167383645714456	0.0118668881881872	LCK/ITK/PTPRC/PIM2/THY1/MELK/SYK/ADIPOQ	8
BP	GO:0051346	negative regulation of hydrolase activity	12/186	466/18670	0.00253224911842927	0.0168546068459555	0.0119492997086474	CD27/LAMP3/MMP9/BIRC3/GZMA/RHOH/TNFAIP8/SEMA4D/CST7/SERPINA1/PRKCZ/TIMP4	12
BP	GO:2001233	regulation of apoptotic signaling pathway	11/186	406/18670	0.00257891076520877	0.0171285864256404	0.0121435412084121	GZMB/LCK/S100A9/MMP9/PTPRC/BCL2A1/TNFSF10/CTSH/CTSC/S100A8/NR4A2	11
BP	GO:0060337	type I interferon signaling pathway	5/186	95/18670	0.00261341187022513	0.0172683911170639	0.0122426576205458	ISG20/STAT1/PSMB8/WNT5A/EGR1	5
BP	GO:0071357	cellular response to type I interferon	5/186	95/18670	0.00261341187022513	0.0172683911170639	0.0122426576205458	ISG20/STAT1/PSMB8/WNT5A/EGR1	5
BP	GO:0009308	amine metabolic process	6/186	138/18670	0.00261716266894517	0.0172683911170639	0.0122426576205458	PSMB9/ITGB2/PSMB10/PSMB8/NR4A2/MAOA	6
BP	GO:0007409	axonogenesis	12/186	468/18670	0.0026221345099105	0.0172683911170639	0.0122426576205458	SPP1/RAC2/CXCR4/CDH11/PLXNC1/THY1/GAP43/CYFIP2/SEMA4D/ITGA4/WNT5A/NR4A2	12
BP	GO:0001773	myeloid dendritic cell activation	3/186	28/18670	0.00265338985755441	0.0173276926756436	0.012284700256315	CD2/DOCK2/SLAMF1	3
BP	GO:0002691	regulation of cellular extravasation	3/186	28/18670	0.00265338985755441	0.0173276926756436	0.012284700256315	THY1/ITGA4/CCR2	3
BP	GO:0050858	negative regulation of antigen receptor-mediated signaling pathway	3/186	28/18670	0.00265338985755441	0.0173276926756436	0.012284700256315	GBP1/FCGR2B/THY1	3
BP	GO:1904994	regulation of leukocyte adhesion to vascular endothelial cell	3/186	28/18670	0.00265338985755441	0.0173276926756436	0.012284700256315	ITGB2/ITGA4/CCR2	3
BP	GO:0061900	glial cell activation	4/186	58/18670	0.00266039299023304	0.017337079842209	0.0122913554140254	PTPRC/ITGB2/CTSC/CST7	4
BP	GO:0032755	positive regulation of interleukin-6 production	5/186	96/18670	0.00273514136342042	0.0177811424802452	0.0126061795804864	LILRB2/CYBA/SYK/WNT5A/LPL	5
BP	GO:1905475	regulation of protein localization to membrane	7/186	187/18670	0.00273995132921916	0.0177811424802452	0.0126061795804864	LRRC15/GZMB/CEMIP/GBP1/ITGB2/VAMP8/PRKCZ	7
BP	GO:0031348	negative regulation of defense response	8/186	239/18670	0.00278342555652176	0.0180257185209258	0.0127795750466849	PTPRC/TNFAIP6/FCGR2B/NMI/ADCY7/CST7/APOD/ADIPOQ	8
BP	GO:0010518	positive regulation of phospholipase activity	4/186	59/18670	0.00283197551734903	0.0182641899307293	0.0129486425529002	CCL5/ITK/P2RY6/PRKCZ	4
BP	GO:0031102	neuron projection regeneration	4/186	59/18670	0.00283197551734903	0.0182641899307293	0.0129486425529002	SPP1/THY1/GAP43/APOD	4
BP	GO:0010771	negative regulation of cell morphogenesis involved in differentiation	5/186	97/18670	0.00286092563793268	0.0183748110560006	0.0130270688841731	SPP1/GBP1/THY1/SEMA4D/WNT5A	5
BP	GO:0090630	activation of GTPase activity	5/186	97/18670	0.00286092563793268	0.0183748110560006	0.0130270688841731	CXCL13/CCR7/RASGRP1/GPR65/WNT5A	5
BP	GO:0033032	regulation of myeloid cell apoptotic process	3/186	29/18670	0.00293804133540923	0.0186694884050117	0.0132359843452613	CCL5/CCR5/ADIPOQ	3
BP	GO:0050855	regulation of B cell receptor signaling pathway	3/186	29/18670	0.00293804133540923	0.0186694884050117	0.0132359843452613	FCGR2B/PRKCB/CD19	3
BP	GO:0060142	regulation of syncytium formation by plasma membrane fusion	3/186	29/18670	0.00293804133540923	0.0186694884050117	0.0132359843452613	CXCL9/CXCL10/CD53	3
BP	GO:0070229	negative regulation of lymphocyte apoptotic process	3/186	29/18670	0.00293804133540923	0.0186694884050117	0.0132359843452613	IL7R/CCL5/CD27	3
BP	GO:1902624	positive regulation of neutrophil migration	3/186	29/18670	0.00293804133540923	0.0186694884050117	0.0132359843452613	CCL19/CCR7/RAC2	3
BP	GO:0001818	negative regulation of cytokine production	9/186	296/18670	0.00294276687218643	0.0186694884050117	0.0132359843452613	PTPRC/GBP1/FCGR2B/NMI/ADCY7/GPR18/SLAMF1/APOD/ADIPOQ	9
BP	GO:0060191	regulation of lipase activity	5/186	98/18670	0.00299084145662454	0.0189359169459054	0.0134248724347417	CCL5/ITK/P2RY6/PRKCZ/LPL	5
BP	GO:0042267	natural killer cell mediated cytotoxicity	4/186	60/18670	0.0030109821427904	0.0190247654661097	0.0134878627854687	GZMB/CORO1A/RASGRP1/CRTAM	4
BP	GO:0106106	cold-induced thermogenesis	6/186	143/18670	0.00312322483224105	0.0195860519317179	0.0138857943576055	CXCR4/UCP2/CCR2/SYK/FABP4/ADIPOQ	6
BP	GO:0120161	regulation of cold-induced thermogenesis	6/186	143/18670	0.00312322483224105	0.0195860519317179	0.0138857943576055	CXCR4/UCP2/CCR2/SYK/FABP4/ADIPOQ	6
BP	GO:0034340	response to type I interferon	5/186	99/18670	0.00312496558910555	0.0195860519317179	0.0138857943576055	ISG20/STAT1/PSMB8/WNT5A/EGR1	5
BP	GO:0048525	negative regulation of viral process	5/186	99/18670	0.00312496558910555	0.0195860519317179	0.0138857943576055	CCL5/ISG20/STAT1/APOBEC3G/FCN1	5
BP	GO:0002828	regulation of type 2 immune response	3/186	30/18670	0.00324077666865332	0.020069620920189	0.0142286270813742	CD86/CCR2/PRKCZ	3
BP	GO:0032743	positive regulation of interleukin-2 production	3/186	30/18670	0.00324077666865332	0.020069620920189	0.0142286270813742	PTPRC/CD86/CCR2	3
BP	GO:0043372	positive regulation of CD4-positive, alpha-beta T cell differentiation	3/186	30/18670	0.00324077666865332	0.020069620920189	0.0142286270813742	CCL19/CD86/PRKCZ	3
BP	GO:0046640	regulation of alpha-beta T cell proliferation	3/186	30/18670	0.00324077666865332	0.020069620920189	0.0142286270813742	PTPRC/CCR2/SYK	3
BP	GO:0050690	regulation of defense response to virus by virus	3/186	30/18670	0.00324077666865332	0.020069620920189	0.0142286270813742	CD247/LCK/DOCK2	3
BP	GO:0090022	regulation of neutrophil chemotaxis	3/186	30/18670	0.00324077666865332	0.020069620920189	0.0142286270813742	CCL19/CCR7/RAC2	3
BP	GO:0002822	regulation of adaptive immune response based on somatic recombination of immune receptors built from immunoglobulin superfamily domains	6/186	145/18670	0.00334486503435979	0.0206731241706959	0.0146564888097052	IL7R/CCL19/PTPRC/FCGR2B/CCR2/PRKCZ	6
BP	GO:0048661	positive regulation of smooth muscle cell proliferation	5/186	101/18670	0.00340614576454047	0.0210101862505813	0.0148954534945407	CCL5/MMP9/STAT1/P2RY6/CYBA	5
BP	GO:0022604	regulation of cell morphogenesis	12/186	484/18670	0.00343896847572559	0.0211707249049115	0.0150092695279224	SPP1/CORO1A/GBP1/CXCR4/ITGB2/PLXNC1/THY1/RHOH/SEMA4D/CCL13/WNT5A/MYOC	12
BP	GO:0002224	toll-like receptor signaling pathway	6/186	146/18670	0.00345998117188563	0.0212580697247017	0.0150711938100614	S100A9/BIRC3/ITGB2/CD14/S100A8/CYBA	6
BP	GO:0045862	positive regulation of proteolysis	10/186	363/18670	0.00355805015489093	0.0217132661495906	0.0153939114241247	AIM2/LCK/S100A9/TNFSF10/CTSH/CTSC/CYFIP2/S100A8/SYK/C6	10
BP	GO:0002888	positive regulation of myeloid leukocyte mediated immunity	3/186	31/18670	0.00356195152566318	0.0217132661495906	0.0153939114241247	ITGB2/VAMP8/SYK	3
BP	GO:0034694	response to prostaglandin	3/186	31/18670	0.00356195152566318	0.0217132661495906	0.0153939114241247	CCL19/CCR7/P2RY6	3
BP	GO:0043304	regulation of mast cell degranulation	3/186	31/18670	0.00356195152566318	0.0217132661495906	0.0153939114241247	RAC2/VAMP8/SYK	3
BP	GO:0010038	response to metal ion	10/186	364/18670	0.00362768663290092	0.0220707887919655	0.0156473818993136	SDC1/MMP9/CRIP1/AQP9/CD14/ADCY7/S100A8/WNT5A/FOSB/FABP4	10
BP	GO:0002221	pattern recognition receptor signaling pathway	7/186	197/18670	0.00365419186194519	0.0221721152680185	0.0157192186642909	S100A9/BIRC3/ITGB2/CD14/S100A8/CYBA/FCN1	7
BP	GO:0010951	negative regulation of endopeptidase activity	8/186	250/18670	0.00365857696557352	0.0221721152680185	0.0157192186642909	CD27/LAMP3/MMP9/BIRC3/TNFAIP8/CST7/SERPINA1/TIMP4	8
BP	GO:0002228	natural killer cell mediated immunity	4/186	64/18670	0.00380431836516486	0.0229659916811794	0.0162820480010524	GZMB/CORO1A/RASGRP1/CRTAM	4
BP	GO:0050922	negative regulation of chemotaxis	4/186	64/18670	0.00380431836516486	0.0229659916811794	0.0162820480010524	CXCL13/SEMA4D/GPR18/WNT5A	4
BP	GO:1903900	regulation of viral life cycle	6/186	149/18670	0.00382305291951854	0.0230344484415866	0.0163305813400181	CCL5/LAMP3/ISG20/APOBEC3G/TOP2A/FCN1	6
BP	GO:0001523	retinoid metabolic process	5/186	104/18670	0.00386139537759771	0.0232205532842025	0.0164625228656777	SDC1/SDC3/ADH1C/LPL/ADH1B	5
BP	GO:0033006	regulation of mast cell activation involved in immune response	3/186	32/18670	0.00390190556713386	0.0232843598498505	0.0165077593866643	RAC2/VAMP8/SYK	3
BP	GO:0043552	positive regulation of phosphatidylinositol 3-kinase activity	3/186	32/18670	0.00390190556713386	0.0232843598498505	0.0165077593866643	CCL19/CCR7/CD19	3
BP	GO:0055094	response to lipoprotein particle	3/186	32/18670	0.00390190556713386	0.0232843598498505	0.0165077593866643	ITGB2/SYK/LPL	3
BP	GO:0071353	cellular response to interleukin-4	3/186	32/18670	0.00390190556713386	0.0232843598498505	0.0165077593866643	CORO1A/IL2RG/NFIL3	3
BP	GO:0008360	regulation of cell shape	6/186	150/18670	0.00395013493506408	0.0234821952723752	0.0166480174643721	CORO1A/ITGB2/PLXNC1/RHOH/SEMA4D/CCL13	6
BP	GO:0035567	non-canonical Wnt signaling pathway	6/186	150/18670	0.00395013493506408	0.0234821952723752	0.0166480174643721	PSMB9/PSMB10/PSMB8/ROR2/WNT5A/MYOC	6
BP	GO:0014823	response to activity	4/186	65/18670	0.00402273378948858	0.0238682204842989	0.0169216952187409	CXCR4/CYBA/PCK1/ADIPOQ	4
BP	GO:0016999	antibiotic metabolic process	6/186	151/18670	0.00408032135971805	0.0241638802956687	0.0171313072097027	MMP3/RAC2/CYBA/ADH1C/PCK1/ADH1B	6
BP	GO:0000187	activation of MAPK activity	6/186	152/18670	0.00421365750952239	0.0244237948731809	0.0173155771374279	CCL19/PTPRC/CXCR4/TNFSF11/SYK/WNT5A	6
BP	GO:0032675	regulation of interleukin-6 production	6/186	152/18670	0.00421365750952239	0.0244237948731809	0.0173155771374279	LILRB2/SLAMF1/CYBA/SYK/WNT5A/LPL	6
BP	GO:0038063	collagen-activated tyrosine kinase receptor signaling pathway	2/186	10/18670	0.00421492745809799	0.0244237948731809	0.0173155771374279	COL1A1/SYK	2
BP	GO:0044803	multi-organism membrane organization	2/186	10/18670	0.00421492745809799	0.0244237948731809	0.0173155771374279	CCR5/CXCR4	2
BP	GO:0071104	response to interleukin-9	2/186	10/18670	0.00421492745809799	0.0244237948731809	0.0173155771374279	IL2RG/STAT1	2
BP	GO:0072203	cell proliferation involved in metanephros development	2/186	10/18670	0.00421492745809799	0.0244237948731809	0.0173155771374279	STAT1/EGR1	2
BP	GO:0072531	pyrimidine-containing compound transmembrane transport	2/186	10/18670	0.00421492745809799	0.0244237948731809	0.0173155771374279	AQP9/SLC19A2	2
BP	GO:0072610	interleukin-12 secretion	2/186	10/18670	0.00421492745809799	0.0244237948731809	0.0173155771374279	CCL19/CCR7	2
BP	GO:0097048	dendritic cell apoptotic process	2/186	10/18670	0.00421492745809799	0.0244237948731809	0.0173155771374279	CCL19/CCR7	2
BP	GO:2000109	regulation of macrophage apoptotic process	2/186	10/18670	0.00421492745809799	0.0244237948731809	0.0173155771374279	CCL5/CCR5	2
BP	GO:2000668	regulation of dendritic cell apoptotic process	2/186	10/18670	0.00421492745809799	0.0244237948731809	0.0173155771374279	CCL19/CCR7	2
BP	GO:0050730	regulation of peptidyl-tyrosine phosphorylation	8/186	256/18670	0.00421829908243059	0.0244237948731809	0.0173155771374279	CCL5/PTPRC/ITGB2/THY1/SEMA4D/SYK/PRKCZ/ADIPOQ	8
BP	GO:0001914	regulation of T cell mediated cytotoxicity	3/186	33/18670	0.0042609627956114	0.0245794427932028	0.0174259258190891	IL7R/PTPRC/FCGR2B	3
BP	GO:0033028	myeloid cell apoptotic process	3/186	33/18670	0.0042609627956114	0.0245794427932028	0.0174259258190891	CCL5/CCR5/ADIPOQ	3
BP	GO:0043406	positive regulation of MAP kinase activity	8/186	258/18670	0.00441883988564891	0.025360098949955	0.0179793824776567	CCL19/RASGRP1/PTPRC/CXCR4/TNFSF11/SYK/ROR2/WNT5A	8
BP	GO:0002573	myeloid leukocyte differentiation	7/186	204/18670	0.0044207170882265	0.025360098949955	0.0179793824776567	CCL19/CCR7/MMP9/EVI2B/TNFSF11/ROR2/ADIPOQ	7
BP	GO:0045766	positive regulation of angiogenesis	7/186	204/18670	0.0044207170882265	0.025360098949955	0.0179793824776567	CXCR4/ITGB2/PRKCB/CTSH/PPP1R16B/WNT5A/C6	7
BP	GO:1990845	adaptive thermogenesis	6/186	154/18670	0.00448996051254093	0.0257099760966269	0.0182274325760659	CXCR4/UCP2/CCR2/SYK/FABP4/ADIPOQ	6
BP	GO:0032526	response to retinoic acid	5/186	108/18670	0.00453409690369263	0.0258676041300413	0.0183391850856895	CD38/CTSH/COL1A1/WNT5A/PCK1	5
BP	GO:0060071	Wnt signaling pathway, planar cell polarity pathway	5/186	108/18670	0.00453409690369263	0.0258676041300413	0.0183391850856895	PSMB9/PSMB10/PSMB8/ROR2/WNT5A	5
BP	GO:0043368	positive T cell selection	3/186	34/18670	0.00463943189906447	0.0263239168772055	0.0186626941314107	CD3D/PTPRC/DOCK2	3
BP	GO:0070670	response to interleukin-4	3/186	34/18670	0.00463943189906447	0.0263239168772055	0.0186626941314107	CORO1A/IL2RG/NFIL3	3
BP	GO:0071402	cellular response to lipoprotein particle stimulus	3/186	34/18670	0.00463943189906447	0.0263239168772055	0.0186626941314107	ITGB2/SYK/LPL	3
BP	GO:0010812	negative regulation of cell-substrate adhesion	4/186	68/18670	0.00472852927800658	0.0266624006512296	0.0189026667453847	GBP1/COL1A1/MYOC/APOD	4
BP	GO:0031343	positive regulation of cell killing	4/186	68/18670	0.00472852927800658	0.0266624006512296	0.0189026667453847	RASGRP1/PTPRC/CRTAM/SYK	4
BP	GO:0050918	positive chemotaxis	4/186	68/18670	0.00472852927800658	0.0266624006512296	0.0189026667453847	CXCL10/CCL5/CORO1A/WNT5A	4
BP	GO:0051091	positive regulation of DNA-binding transcription factor activity	8/186	261/18670	0.00473332505943177	0.0266624006512296	0.0189026667453847	AIM2/S100A9/ITGB2/PRKCB/TNFSF11/S100A8/PRKCZ/WNT5A	8
BP	GO:0007259	JAK-STAT cascade	6/186	156/18670	0.00477940740339052	0.0268733827826019	0.019052245358756	CCL5/PTPRC/STAT1/NMI/IL10RA/CCR2	6
BP	GO:0010466	negative regulation of peptidase activity	8/186	262/18670	0.00484188507667808	0.0271756252501842	0.0192665242121776	CD27/LAMP3/MMP9/BIRC3/TNFAIP8/CST7/SERPINA1/TIMP4	8
BP	GO:0016101	diterpenoid metabolic process	5/186	110/18670	0.00489997211486082	0.0274028961181175	0.0194276509439252	SDC1/SDC3/ADH1C/LPL/ADH1B	5
BP	GO:0090175	regulation of establishment of planar polarity	5/186	110/18670	0.00489997211486082	0.0274028961181175	0.0194276509439252	PSMB9/PSMB10/PSMB8/ROR2/WNT5A	5
BP	GO:0050771	negative regulation of axonogenesis	4/186	69/18670	0.00498112155614584	0.0277570548253923	0.0196787365121815	SPP1/THY1/SEMA4D/WNT5A	4
BP	GO:0070227	lymphocyte apoptotic process	4/186	69/18670	0.00498112155614584	0.0277570548253923	0.0196787365121815	IL7R/CCL5/CD27/WNT5A	4
BP	GO:0071375	cellular response to peptide hormone stimulus	9/186	321/18670	0.00499457891208525	0.0277823451984742	0.0196966664615693	STAT1/PRKCB/ADCY7/CYBA/PRKCZ/NR4A2/LPL/PCK1/ADIPOQ	9
BP	GO:0042092	type 2 immune response	3/186	35/18670	0.00503760658858453	0.02787763398481	0.0197642227253971	CD86/CCR2/PRKCZ	3
BP	GO:0045622	regulation of T-helper cell differentiation	3/186	35/18670	0.00503760658858453	0.02787763398481	0.0197642227253971	CCL19/CD86/PRKCZ	3
BP	GO:0071229	cellular response to acid chemical	7/186	209/18670	0.00503855792406037	0.02787763398481	0.0197642227253971	P2RY6/COL1A1/CYBA/WNT5A/EGR1/LPL/PCK1	7
BP	GO:0002887	negative regulation of myeloid leukocyte mediated immunity	2/186	11/18670	0.00511794142606822	0.0279691009512325	0.0198290694587094	FCGR2B/CCR2	2
BP	GO:0002923	regulation of humoral immune response mediated by circulating immunoglobulin	2/186	11/18670	0.00511794142606822	0.0279691009512325	0.0198290694587094	PTPRC/FCGR2B	2
BP	GO:0033089	positive regulation of T cell differentiation in thymus	2/186	11/18670	0.00511794142606822	0.0279691009512325	0.0198290694587094	IL7R/RASGRP1	2
BP	GO:0033632	regulation of cell-cell adhesion mediated by integrin	2/186	11/18670	0.00511794142606822	0.0279691009512325	0.0198290694587094	CXCL13/CCL5	2
BP	GO:0045628	regulation of T-helper 2 cell differentiation	2/186	11/18670	0.00511794142606822	0.0279691009512325	0.0198290694587094	CD86/PRKCZ	2
BP	GO:0070254	mucus secretion	2/186	11/18670	0.00511794142606822	0.0279691009512325	0.0198290694587094	VAMP8/CYBA	2
BP	GO:0090193	positive regulation of glomerulus development	2/186	11/18670	0.00511794142606822	0.0279691009512325	0.0198290694587094	EGR1/ADIPOQ	2
BP	GO:0007163	establishment or maintenance of cell polarity	7/186	210/18670	0.00516954942811009	0.0282016575631575	0.0199939435895934	CCL19/CCR7/RHOH/DOCK2/NDC80/PRKCZ/WNT5A	7
BP	GO:0010517	regulation of phospholipase activity	4/186	70/18670	0.00524261149298714	0.0285502356654807	0.0202410727130788	CCL5/ITK/P2RY6/PRKCZ	4
BP	GO:0010742	macrophage derived foam cell differentiation	3/186	36/18670	0.00545576593030197	0.0293518322502429	0.0208093753691001	STAT1/LPL/ADIPOQ	3
BP	GO:0042554	superoxide anion generation	3/186	36/18670	0.00545576593030197	0.0293518322502429	0.0208093753691001	ITGB2/CYBA/SYK	3
BP	GO:0090077	foam cell differentiation	3/186	36/18670	0.00545576593030197	0.0293518322502429	0.0208093753691001	STAT1/LPL/ADIPOQ	3
BP	GO:0090218	positive regulation of lipid kinase activity	3/186	36/18670	0.00545576593030197	0.0293518322502429	0.0208093753691001	CCL19/CCR7/CD19	3
BP	GO:0090322	regulation of superoxide metabolic process	3/186	36/18670	0.00545576593030197	0.0293518322502429	0.0208093753691001	ITGB2/CYBA/SYK	3
BP	GO:1902622	regulation of neutrophil migration	3/186	36/18670	0.00545576593030197	0.0293518322502429	0.0208093753691001	CCL19/CCR7/RAC2	3
BP	GO:2000516	positive regulation of CD4-positive, alpha-beta T cell activation	3/186	36/18670	0.00545576593030197	0.0293518322502429	0.0208093753691001	CCL19/CD86/PRKCZ	3
BP	GO:0002223	stimulatory C-type lectin receptor signaling pathway	5/186	113/18670	0.00548738336777109	0.0294710330872534	0.0208938844021484	PSMB9/PSMB10/PSMB8/SYK/ICAM3	5
BP	GO:0031334	positive regulation of protein complex assembly	8/186	268/18670	0.0055339321875057	0.0296698773908438	0.0210348577396267	MMP1/CXCL13/MMP3/CCR7/CORO1A/AIM2/LCP1/SYK	8
BP	GO:0032635	interleukin-6 production	6/186	161/18670	0.00556291761216123	0.029774034986052	0.0211087016645221	LILRB2/SLAMF1/CYBA/SYK/WNT5A/LPL	6
BP	GO:0031960	response to corticosteroid	6/186	162/18670	0.00573025101061724	0.0306170358457508	0.0217063584368962	SDC1/COL1A1/CYBA/PCK1/FOSB/ADIPOQ	6
BP	GO:0002532	production of molecular mediator involved in inflammatory response	4/186	72/18670	0.0057928328415886	0.0308455970966641	0.0218684000029742	VAMP8/ADCY7/SYK/APOD	4
BP	GO:0060193	positive regulation of lipase activity	4/186	72/18670	0.0057928328415886	0.0308455970966641	0.0218684000029742	CCL5/ITK/P2RY6/PRKCZ	4
BP	GO:0032941	secretion by tissue	3/186	37/18670	0.00589417467160507	0.0312250920102888	0.0221374480147287	KCNN4/VAMP8/CYBA	3
BP	GO:0045730	respiratory burst	3/186	37/18670	0.00589417467160507	0.0312250920102888	0.0221374480147287	CD52/RAC2/CYBA	3
BP	GO:0050691	regulation of defense response to virus by host	3/186	37/18670	0.00589417467160507	0.0312250920102888	0.0221374480147287	AIM2/STAT1/APOBEC3G	3
BP	GO:0001655	urogenital system development	9/186	330/18670	0.00595785731703234	0.0314149630137983	0.0222720596106949	SDC1/MMP9/CRIP1/STAT1/CTSH/WNT5A/EGR1/ZBTB16/ADIPOQ	9
BP	GO:0032868	response to insulin	8/186	272/18670	0.00603563759897987	0.0314149630137983	0.0222720596106949	STAT1/PRKCB/TNFSF10/PRKCZ/EGR1/LPL/PCK1/ADIPOQ	8
BP	GO:0050688	regulation of defense response to virus	4/186	73/18670	0.00608183357187406	0.0314149630137983	0.0222720596106949	AIM2/BIRC3/STAT1/APOBEC3G	4
BP	GO:0006069	ethanol oxidation	2/186	12/18670	0.00610146151632358	0.0314149630137983	0.0222720596106949	ADH1C/ADH1B	2
BP	GO:0006216	cytidine catabolic process	2/186	12/18670	0.00610146151632358	0.0314149630137983	0.0222720596106949	APOBEC3G/APOBEC3B	2
BP	GO:0009972	cytidine deamination	2/186	12/18670	0.00610146151632358	0.0314149630137983	0.0222720596106949	APOBEC3G/APOBEC3B	2
BP	GO:0016554	cytidine to uridine editing	2/186	12/18670	0.00610146151632358	0.0314149630137983	0.0222720596106949	APOBEC3G/APOBEC3B	2
BP	GO:0038110	interleukin-2-mediated signaling pathway	2/186	12/18670	0.00610146151632358	0.0314149630137983	0.0222720596106949	IL2RG/SYK	2
BP	GO:0045080	positive regulation of chemokine biosynthetic process	2/186	12/18670	0.00610146151632358	0.0314149630137983	0.0222720596106949	WNT5A/EGR1	2
BP	GO:0045579	positive regulation of B cell differentiation	2/186	12/18670	0.00610146151632358	0.0314149630137983	0.0222720596106949	CD27/SYK	2
BP	GO:0046087	cytidine metabolic process	2/186	12/18670	0.00610146151632358	0.0314149630137983	0.0222720596106949	APOBEC3G/APOBEC3B	2
BP	GO:0071639	positive regulation of monocyte chemotactic protein-1 production	2/186	12/18670	0.00610146151632358	0.0314149630137983	0.0222720596106949	SYK/ADIPOQ	2
BP	GO:0071888	macrophage apoptotic process	2/186	12/18670	0.00610146151632358	0.0314149630137983	0.0222720596106949	CCL5/CCR5	2
BP	GO:0097340	inhibition of cysteine-type endopeptidase activity	2/186	12/18670	0.00610146151632358	0.0314149630137983	0.0222720596106949	BIRC3/CST7	2
BP	GO:0097341	zymogen inhibition	2/186	12/18670	0.00610146151632358	0.0314149630137983	0.0222720596106949	BIRC3/CST7	2
BP	GO:1904862	inhibitory synapse assembly	2/186	12/18670	0.00610146151632358	0.0314149630137983	0.0222720596106949	SEMA4D/WNT5A	2
BP	GO:2001198	regulation of dendritic cell differentiation	2/186	12/18670	0.00610146151632358	0.0314149630137983	0.0222720596106949	FCGR2B/LILRB2	2
BP	GO:0032147	activation of protein kinase activity	9/186	333/18670	0.00630893839822841	0.0324296090932038	0.0229914065650221	CCL19/CCL5/PTPRC/CXCR4/ADCY7/TNFSF11/SYK/PRKCZ/WNT5A	9
BP	GO:0002707	negative regulation of lymphocyte mediated immunity	3/186	38/18670	0.00635308356174707	0.0325491041033588	0.0230761241560688	IL7R/PTPRC/FCGR2B	3
BP	GO:1900077	negative regulation of cellular response to insulin stimulus	3/186	38/18670	0.00635308356174707	0.0325491041033588	0.0230761241560688	PRKCB/PRKCZ/LPL	3
BP	GO:0032418	lysosome localization	4/186	74/18670	0.00638027052155033	0.0326347170355161	0.0231368205932289	RASGRP1/RAC2/VAMP8/SYK	4
BP	GO:0007584	response to nutrient	7/186	219/18670	0.00646666197117403	0.0330223803937821	0.0234116597334307	CXCL10/SPP1/STAT1/COL1A1/CYBA/LPL/ADIPOQ	7
BP	GO:0060070	canonical Wnt signaling pathway	9/186	335/18670	0.00655170811418803	0.0334019161631681	0.0236807367104255	SDC1/PSMB9/PSMB10/PSMB8/COL1A1/ROR2/WNT5A/NR4A2/EGR1	9
BP	GO:0051604	protein maturation	10/186	397/18670	0.00660329577908257	0.0336099123396114	0.0238281983909791	IGLV1-44/IGKC/BIRC3/CTSH/CYFIP2/CST7/CD19/IGLV6-57/C6/C7	10
BP	GO:0001503	ossification	10/186	398/18670	0.0067164719135203	0.0341301957758821	0.0241970603152152	SPP1/CDH11/TNFSF11/SEMA4D/COL1A1/MMP13/ROR2/WNT5A/MYOC/ZBTB16	10
BP	GO:0043405	regulation of MAP kinase activity	9/186	337/18670	0.0068016060556111	0.0344494981549833	0.0244234340218485	CCL19/RASGRP1/PTPRC/CXCR4/TNFSF11/SYK/ROR2/WNT5A/ADIPOQ	9
BP	GO:0001952	regulation of cell-matrix adhesion	5/186	119/18670	0.00680849777219021	0.0344494981549833	0.0244234340218485	CCR7/THY1/PRKCZ/MYOC/APOD	5
BP	GO:1990138	neuron projection extension	6/186	168/18670	0.0068124850284012	0.0344494981549833	0.0244234340218485	CXCR4/CYFIP2/SEMA4D/ITGA4/PRKCZ/WNT5A	6
BP	GO:0042417	dopamine metabolic process	3/186	39/18670	0.00683272966692563	0.0344958718192437	0.0244563112534504	ITGB2/NR4A2/MAOA	3
BP	GO:0030307	positive regulation of cell growth	6/186	169/18670	0.00700631851112869	0.0353089763648563	0.025032772632751	S100A9/CXCR4/CD38/SEMA4D/S100A8/CYBA	6
BP	GO:0006721	terpenoid metabolic process	5/186	120/18670	0.00704849926898892	0.0353089763648563	0.025032772632751	SDC1/SDC3/ADH1C/LPL/ADH1B	5
BP	GO:0045444	fat cell differentiation	7/186	223/18670	0.00711515187527767	0.0353089763648563	0.025032772632751	PSMB8/WNT5A/NR4A2/LPL/ZBTB16/FABP4/ADIPOQ	7
BP	GO:0002864	regulation of acute inflammatory response to antigenic stimulus	2/186	13/18670	0.00716381157707517	0.0353089763648563	0.025032772632751	CCR7/FCGR2B	2
BP	GO:0010642	negative regulation of platelet-derived growth factor receptor signaling pathway	2/186	13/18670	0.00716381157707517	0.0353089763648563	0.025032772632751	APOD/ADIPOQ	2
BP	GO:0031953	negative regulation of protein autophosphorylation	2/186	13/18670	0.00716381157707517	0.0353089763648563	0.025032772632751	PTPRC/ADIPOQ	2
BP	GO:0032725	positive regulation of granulocyte macrophage colony-stimulating factor production	2/186	13/18670	0.00716381157707517	0.0353089763648563	0.025032772632751	RASGRP1/SYK	2
BP	GO:0038065	collagen-activated signaling pathway	2/186	13/18670	0.00716381157707517	0.0353089763648563	0.025032772632751	COL1A1/SYK	2
BP	GO:0043301	negative regulation of leukocyte degranulation	2/186	13/18670	0.00716381157707517	0.0353089763648563	0.025032772632751	FCGR2B/CCR2	2
BP	GO:0045086	positive regulation of interleukin-2 biosynthetic process	2/186	13/18670	0.00716381157707517	0.0353089763648563	0.025032772632751	PTPRC/CD86	2
BP	GO:0061430	bone trabecula morphogenesis	2/186	13/18670	0.00716381157707517	0.0353089763648563	0.025032772632751	SEMA4D/COL1A1	2
BP	GO:0070208	protein heterotrimerization	2/186	13/18670	0.00716381157707517	0.0353089763648563	0.025032772632751	COL1A1/ADIPOQ	2
BP	GO:0071285	cellular response to lithium ion	2/186	13/18670	0.00716381157707517	0.0353089763648563	0.025032772632751	ADCY7/FABP4	2
BP	GO:0071352	cellular response to interleukin-2	2/186	13/18670	0.00716381157707517	0.0353089763648563	0.025032772632751	IL2RG/SYK	2
BP	GO:1902713	regulation of interferon-gamma secretion	2/186	13/18670	0.00716381157707517	0.0353089763648563	0.025032772632751	CD2/RASGRP1	2
BP	GO:0002823	negative regulation of adaptive immune response based on somatic recombination of immune receptors built from immunoglobulin superfamily domains	3/186	40/18670	0.00733333667991769	0.0359179274838153	0.0254644967005303	IL7R/PTPRC/FCGR2B	3
BP	GO:0050832	defense response to fungus	3/186	40/18670	0.00733333667991769	0.0359179274838153	0.0254644967005303	S100A9/GNLY/S100A8	3
BP	GO:0072210	metanephric nephron development	3/186	40/18670	0.00733333667991769	0.0359179274838153	0.0254644967005303	STAT1/EGR1/ADIPOQ	3
BP	GO:0061418	regulation of transcription from RNA polymerase II promoter in response to hypoxia	4/186	77/18670	0.0073334837495045	0.0359179274838153	0.0254644967005303	PSMB9/PSMB10/PSMB8/EGR1	4
BP	GO:0007520	myoblast fusion	3/186	41/18670	0.00785511522435164	0.0384123766465547	0.027232969909427	CXCL9/CXCL10/CD53	3
BP	GO:0001736	establishment of planar polarity	5/186	124/18670	0.00806774518269048	0.0392672285063763	0.027839028607376	PSMB9/PSMB10/PSMB8/ROR2/WNT5A	5
BP	GO:0007164	establishment of tissue polarity	5/186	124/18670	0.00806774518269048	0.0392672285063763	0.027839028607376	PSMB9/PSMB10/PSMB8/ROR2/WNT5A	5
BP	GO:0014066	regulation of phosphatidylinositol 3-kinase signaling	5/186	124/18670	0.00806774518269048	0.0392672285063763	0.027839028607376	CCL5/RASGRP1/SEMA4D/PPP1R16B/MYOC	5
BP	GO:0002695	negative regulation of leukocyte activation	6/186	175/18670	0.00825417593961363	0.0400385538940364	0.0283858700919788	PTPRC/CD86/FCGR2B/LILRB2/CST7/CCR2	6
BP	GO:0045064	T-helper 2 cell differentiation	2/186	14/18670	0.00830334055073756	0.0400385538940364	0.0283858700919788	CD86/PRKCZ	2
BP	GO:0046133	pyrimidine ribonucleoside catabolic process	2/186	14/18670	0.00830334055073756	0.0400385538940364	0.0283858700919788	APOBEC3G/APOBEC3B	2
BP	GO:0070234	positive regulation of T cell apoptotic process	2/186	14/18670	0.00830334055073756	0.0400385538940364	0.0283858700919788	CCL5/WNT5A	2
BP	GO:0070669	response to interleukin-2	2/186	14/18670	0.00830334055073756	0.0400385538940364	0.0283858700919788	IL2RG/SYK	2
BP	GO:0072216	positive regulation of metanephros development	2/186	14/18670	0.00830334055073756	0.0400385538940364	0.0283858700919788	EGR1/ADIPOQ	2
BP	GO:0045471	response to ethanol	5/186	125/18670	0.00833771724362074	0.0401421780740009	0.0284593358449789	CD27/CD14/ADCY7/S100A8/ADIPOQ	5
BP	GO:0033003	regulation of mast cell activation	3/186	42/18670	0.00839826315369779	0.0403712804379145	0.0286217610403801	RAC2/VAMP8/SYK	3
BP	GO:0090090	negative regulation of canonical Wnt signaling pathway	6/186	178/18670	0.00893465737322961	0.0428836020302161	0.0304029051480589	PSMB9/PSMB10/PSMB8/ROR2/WNT5A/EGR1	6
BP	GO:0032459	regulation of protein oligomerization	3/186	43/18670	0.00896296584505644	0.0428873096887109	0.0304055337423048	MMP1/MMP3/AIM2	3
BP	GO:0050850	positive regulation of calcium-mediated signaling	3/186	43/18670	0.00896296584505644	0.0428873096887109	0.0304055337423048	P2RY6/TRAT1/SYK	3
BP	GO:0030099	myeloid cell differentiation	10/186	416/18670	0.00902353599456165	0.0431109119985576	0.0305640596005656	CCL19/CCR7/MMP9/EVI2B/STAT1/PRKCB/TNFSF11/ROR2/ZBTB16/ADIPOQ	10
BP	GO:1905954	positive regulation of lipid localization	4/186	82/18670	0.00912256842097437	0.0435173057141427	0.0308521778789461	SPP1/TNFSF11/LPL/ADIPOQ	4
BP	GO:0048588	developmental cell growth	7/186	234/18670	0.00914716162814783	0.0435442655905021	0.0308712914450869	SPP1/CXCR4/CYFIP2/SEMA4D/ITGA4/PRKCZ/WNT5A	7
BP	GO:0030177	positive regulation of Wnt signaling pathway	6/186	179/18670	0.00917015673430799	0.0435442655905021	0.0308712914450869	PSMB9/PSMB10/PSMB8/COL1A1/ROR2/WNT5A	6
BP	GO:0048771	tissue remodeling	6/186	179/18670	0.00917015673430799	0.0435442655905021	0.0308712914450869	SPP1/RAC2/CD38/TNFSF11/CCR2/SYK	6
BP	GO:0051291	protein heterooligomerization	5/186	128/18670	0.00918512177888254	0.0435489411586288	0.0308746062518554	BIRC3/RRM2/COL1A1/PRKCZ/ADIPOQ	5
BP	GO:0034765	regulation of ion transmembrane transport	11/186	483/18670	0.00924851515163003	0.0437650888967613	0.0310278470914607	CXCL9/CXCL10/CEMIP/CORO1A/MMP9/P2RY6/THY1/CXCL11/CD19/CCR2/CYBA	11
BP	GO:0072001	renal system development	8/186	293/18670	0.0092588101389938	0.0437650888967613	0.0310278470914607	SDC1/MMP9/STAT1/CTSH/WNT5A/EGR1/ZBTB16/ADIPOQ	8
BP	GO:0060560	developmental growth involved in morphogenesis	7/186	235/18670	0.00935095220785228	0.0440686963845443	0.0312430936942718	SPP1/CXCR4/CYFIP2/SEMA4D/ITGA4/PRKCZ/WNT5A	7
BP	GO:0016049	cell growth	11/186	484/18670	0.00938362088827902	0.0440686963845443	0.0312430936942718	SPP1/S100A9/CXCR4/CD38/CYFIP2/SEMA4D/ITGA4/S100A8/CYBA/PRKCZ/WNT5A	11
BP	GO:0017014	protein nitrosylation	2/186	15/18670	0.00951842214470149	0.0440686963845443	0.0312430936942718	S100A9/S100A8	2
BP	GO:0018119	peptidyl-cysteine S-nitrosylation	2/186	15/18670	0.00951842214470149	0.0440686963845443	0.0312430936942718	S100A9/S100A8	2
BP	GO:0030852	regulation of granulocyte differentiation	2/186	15/18670	0.00951842214470149	0.0440686963845443	0.0312430936942718	EVI2B/ADIPOQ	2
BP	GO:0032645	regulation of granulocyte macrophage colony-stimulating factor production	2/186	15/18670	0.00951842214470149	0.0440686963845443	0.0312430936942718	RASGRP1/SYK	2
BP	GO:0033008	positive regulation of mast cell activation involved in immune response	2/186	15/18670	0.00951842214470149	0.0440686963845443	0.0312430936942718	VAMP8/SYK	2
BP	GO:0043306	positive regulation of mast cell degranulation	2/186	15/18670	0.00951842214470149	0.0440686963845443	0.0312430936942718	VAMP8/SYK	2
BP	GO:0045073	regulation of chemokine biosynthetic process	2/186	15/18670	0.00951842214470149	0.0440686963845443	0.0312430936942718	WNT5A/EGR1	2
BP	GO:0070571	negative regulation of neuron projection regeneration	2/186	15/18670	0.00951842214470149	0.0440686963845443	0.0312430936942718	SPP1/THY1	2
BP	GO:0090192	regulation of glomerulus development	2/186	15/18670	0.00951842214470149	0.0440686963845443	0.0312430936942718	EGR1/ADIPOQ	2
BP	GO:0030225	macrophage differentiation	3/186	44/18670	0.0095493964878226	0.0440686963845443	0.0312430936942718	MMP9/ROR2/ADIPOQ	3
BP	GO:0034105	positive regulation of tissue remodeling	3/186	44/18670	0.0095493964878226	0.0440686963845443	0.0312430936942718	SPP1/TNFSF11/SYK	3
BP	GO:0035307	positive regulation of protein dephosphorylation	3/186	44/18670	0.0095493964878226	0.0440686963845443	0.0312430936942718	PTPRC/LILRB2/PPP1R16B	3
BP	GO:0035850	epithelial cell differentiation involved in kidney development	3/186	44/18670	0.0095493964878226	0.0440686963845443	0.0312430936942718	MMP9/STAT1/ADIPOQ	3
BP	GO:0051489	regulation of filopodium assembly	3/186	44/18670	0.0095493964878226	0.0440686963845443	0.0312430936942718	CCR7/GAP43/PPP1R16B	3
BP	GO:0002820	negative regulation of adaptive immune response	3/186	45/18670	0.0101577163673044	0.0467374984994879	0.0331351767684128	IL7R/PTPRC/FCGR2B	3
BP	GO:0035987	endodermal cell differentiation	3/186	45/18670	0.0101577163673044	0.0467374984994879	0.0331351767684128	MMP9/ITGB2/ITGA4	3
BP	GO:0033002	muscle cell proliferation	7/186	239/18670	0.0101995055425402	0.0468605601253874	0.0332224229595548	CCL5/MMP9/STAT1/P2RY6/CYBA/APOD/ADIPOQ	7
BP	GO:1903901	negative regulation of viral life cycle	4/186	85/18670	0.010321381903566	0.0473506695575966	0.033569892618683	CCL5/ISG20/APOBEC3G/FCN1	4
BP	GO:0001776	leukocyte homeostasis	4/186	86/18670	0.0107425380720653	0.048719566984896	0.0345403908200767	TNFRSF17/CORO1A/CXCL6/CCR2	4
BP	GO:0002437	inflammatory response to antigenic stimulus	3/186	46/18670	0.0107880751433721	0.048719566984896	0.0345403908200767	CCR7/RASGRP1/FCGR2B	3
BP	GO:0033628	regulation of cell adhesion mediated by integrin	3/186	46/18670	0.0107880751433721	0.048719566984896	0.0345403908200767	CXCL13/CCL5/SYK	3
BP	GO:0071675	regulation of mononuclear cell migration	3/186	46/18670	0.0107880751433721	0.048719566984896	0.0345403908200767	CXCL10/CCL5/CCR2	3
BP	GO:0002830	positive regulation of type 2 immune response	2/186	16/18670	0.0108074545061198	0.048719566984896	0.0345403908200767	CD86/PRKCZ	2
BP	GO:0032604	granulocyte macrophage colony-stimulating factor production	2/186	16/18670	0.0108074545061198	0.048719566984896	0.0345403908200767	RASGRP1/SYK	2
BP	GO:0033033	negative regulation of myeloid cell apoptotic process	2/186	16/18670	0.0108074545061198	0.048719566984896	0.0345403908200767	CCL5/CCR5	2
BP	GO:0034116	positive regulation of heterotypic cell-cell adhesion	2/186	16/18670	0.0108074545061198	0.048719566984896	0.0345403908200767	LCK/THY1	2
BP	GO:0042033	chemokine biosynthetic process	2/186	16/18670	0.0108074545061198	0.048719566984896	0.0345403908200767	WNT5A/EGR1	2
BP	GO:0050755	chemokine metabolic process	2/186	16/18670	0.0108074545061198	0.048719566984896	0.0345403908200767	WNT5A/EGR1	2
BP	GO:0051238	sequestering of metal ion	2/186	16/18670	0.0108074545061198	0.048719566984896	0.0345403908200767	S100A9/S100A8	2
BP	GO:0072224	metanephric glomerulus development	2/186	16/18670	0.0108074545061198	0.048719566984896	0.0345403908200767	EGR1/ADIPOQ	2
BP	GO:0043370	regulation of CD4-positive, alpha-beta T cell differentiation	3/186	47/18670	0.0114406111242122	0.0514992827339898	0.0365111076035856	CCL19/CD86/PRKCZ	3
BP	GO:0034103	regulation of tissue remodeling	4/186	88/18670	0.0116177973852797	0.0521461654973291	0.0369697238196828	SPP1/CD38/TNFSF11/SYK	4
BP	GO:0045921	positive regulation of exocytosis	4/186	88/18670	0.0116177973852797	0.0521461654973291	0.0369697238196828	SDC1/ITGB2/VAMP8/SYK	4
BP	GO:0048872	homeostasis of number of cells	7/186	246/18670	0.0118176568008418	0.0529669078196004	0.0375516001032429	IL7R/TNFRSF17/CCR7/CORO1A/CXCL6/STAT1/CCR2	7
BP	GO:0044764	multi-organism cellular process	3/186	48/18670	0.0121154515352624	0.0539971489893966	0.0382820034061853	CCR5/BIRC3/CXCR4	3
BP	GO:1903727	positive regulation of phospholipid metabolic process	3/186	48/18670	0.0121154515352624	0.0539971489893966	0.0382820034061853	CCL19/CCR7/CD19	3
BP	GO:0045091	regulation of single stranded viral RNA replication via double stranded DNA intermediate	2/186	17/18670	0.0121688599006602	0.0539971489893966	0.0382820034061853	APOBEC3G/TOP2A	2
BP	GO:0048535	lymph node development	2/186	17/18670	0.0121688599006602	0.0539971489893966	0.0382820034061853	IL7R/LTB	2
BP	GO:0051709	regulation of killing of cells of other organism	2/186	17/18670	0.0121688599006602	0.0539971489893966	0.0382820034061853	CXCL6/SYK	2
BP	GO:1904948	midbrain dopaminergic neuron differentiation	2/186	17/18670	0.0121688599006602	0.0539971489893966	0.0382820034061853	WNT5A/NR4A2	2
BP	GO:1905331	negative regulation of morphogenesis of an epithelium	2/186	17/18670	0.0121688599006602	0.0539971489893966	0.0382820034061853	STAT1/WNT5A	2
BP	GO:0001656	metanephros development	4/186	90/18670	0.0125376427315193	0.0555544197847546	0.0393860514347943	STAT1/CTSH/EGR1/ADIPOQ	4
BP	GO:0007565	female pregnancy	6/186	192/18670	0.0126484511850746	0.0558864190659678	0.0396214267805695	PNOC/SPP1/MMP9/CD38/ADCY7/FOSB	6
BP	GO:1901136	carbohydrate derivative catabolic process	6/186	192/18670	0.0126484511850746	0.0558864190659678	0.0396214267805695	SDC1/CEMIP/AOAH/APOBEC3G/APOBEC3B/SDC3	6
BP	GO:0002700	regulation of production of molecular mediator of immune response	5/186	139/18670	0.012798835463966	0.0562928072218464	0.0399095411173215	PTPRC/FCGR2B/CCR2/PRKCZ/WNT5A	5
BP	GO:0006720	isoprenoid metabolic process	5/186	139/18670	0.012798835463966	0.0562928072218464	0.0399095411173215	SDC1/SDC3/ADH1C/LPL/ADH1B	5
BP	GO:0007189	adenylate cyclase-activating G protein-coupled receptor signaling pathway	5/186	139/18670	0.012798835463966	0.0562928072218464	0.0399095411173215	CXCL9/CXCL10/GPR65/CXCL11/ADCY7	5
BP	GO:0043124	negative regulation of I-kappaB kinase/NF-kappaB signaling	3/186	49/18670	0.0128127127833994	0.0562928072218464	0.0399095411173215	STAT1/RHOH/ADIPOQ	3
BP	GO:0002377	immunoglobulin production	6/186	193/18670	0.0129495483222705	0.0568138634139052	0.0402789508971439	IGLV1-44/IL7R/IGKC/PTPRC/FCGR2B/IGLV6-57	6
BP	GO:0045639	positive regulation of myeloid cell differentiation	4/186	91/18670	0.0130145224871864	0.0570186182103875	0.0404241145578755	EVI2B/STAT1/TNFSF11/ROR2	4
BP	GO:0045637	regulation of myeloid cell differentiation	7/186	251/18670	0.0130820111496984	0.0572337987799306	0.0405766697103301	EVI2B/STAT1/PRKCB/TNFSF11/ROR2/ZBTB16/ADIPOQ	7
BP	GO:0001706	endoderm formation	3/186	50/18670	0.0135325007164518	0.0589254212670111	0.0417759681737567	MMP9/ITGB2/ITGA4	3
BP	GO:0009409	response to cold	3/186	50/18670	0.0135325007164518	0.0589254212670111	0.0417759681737567	CXCL10/UCP2/LPL	3
BP	GO:0001738	morphogenesis of a polarized epithelium	5/186	141/18670	0.0135457925251901	0.0589254212670111	0.0417759681737567	PSMB9/PSMB10/PSMB8/ROR2/WNT5A	5
BP	GO:0007221	positive regulation of transcription of Notch receptor target	2/186	18/18670	0.0136010843951785	0.0589254212670111	0.0417759681737567	DLGAP5/STAT1	2
BP	GO:0039692	single stranded viral RNA replication via double stranded DNA intermediate	2/186	18/18670	0.0136010843951785	0.0589254212670111	0.0417759681737567	APOBEC3G/TOP2A	2
BP	GO:0070230	positive regulation of lymphocyte apoptotic process	2/186	18/18670	0.0136010843951785	0.0589254212670111	0.0417759681737567	CCL5/WNT5A	2
BP	GO:0150079	negative regulation of neuroinflammatory response	2/186	18/18670	0.0136010843951785	0.0589254212670111	0.0417759681737567	PTPRC/CST7	2
BP	GO:0031103	axon regeneration	3/186	51/18670	0.0142749108781107	0.0617588158129374	0.0437847412606379	SPP1/GAP43/APOD	3
BP	GO:1901216	positive regulation of neuron death	4/186	94/18670	0.0145140715339228	0.0627064255591809	0.0444565619069567	ITGB2/FCGR2B/WNT5A/EGR1	4
BP	GO:0050866	negative regulation of cell activation	6/186	199/18670	0.0148624540931437	0.0641226378118318	0.0454606045887381	PTPRC/CD86/FCGR2B/LILRB2/CST7/CCR2	6
BP	GO:0045069	regulation of viral genome replication	4/186	95/18670	0.0150371774532062	0.0645330471198816	0.0457515697752848	CCL5/ISG20/APOBEC3G/TOP2A	4
BP	GO:0032653	regulation of interleukin-10 production	3/186	52/18670	0.0150400287583073	0.0645330471198816	0.0457515697752848	FCGR2B/SYK/PRKCZ	3
BP	GO:0003159	morphogenesis of an endothelium	2/186	19/18670	0.0151025975442676	0.0645330471198816	0.0457515697752848	CXCL10/CXCR4	2
BP	GO:0032303	regulation of icosanoid secretion	2/186	19/18670	0.0151025975442676	0.0645330471198816	0.0457515697752848	TNFSF11/SYK	2
BP	GO:0045076	regulation of interleukin-2 biosynthetic process	2/186	19/18670	0.0151025975442676	0.0645330471198816	0.0457515697752848	PTPRC/CD86	2
BP	GO:0061154	endothelial tube morphogenesis	2/186	19/18670	0.0151025975442676	0.0645330471198816	0.0457515697752848	CXCL10/CXCR4	2
BP	GO:1901741	positive regulation of myoblast fusion	2/186	19/18670	0.0151025975442676	0.0645330471198816	0.0457515697752848	CXCL9/CD53	2
BP	GO:0048545	response to steroid hormone	9/186	385/18670	0.015290826776888	0.0652478430274057	0.0462583339263317	SDC1/SPP1/CD38/COL1A1/CYBA/NR4A2/PCK1/FOSB/ADIPOQ	9
BP	GO:0071320	cellular response to cAMP	3/186	53/18670	0.0158279300391258	0.0672633043272537	0.0476872222619171	AQP9/PCK1/ADIPOQ	3
BP	GO:1903307	positive regulation of regulated secretory pathway	3/186	53/18670	0.0158279300391258	0.0672633043272537	0.0476872222619171	ITGB2/VAMP8/SYK	3
BP	GO:1905517	macrophage migration	3/186	53/18670	0.0158279300391258	0.0672633043272537	0.0476872222619171	CCL5/CCR2/ROR2	3
BP	GO:0090263	positive regulation of canonical Wnt signaling pathway	5/186	147/18670	0.0159617092280674	0.0677394063289235	0.0480247611651877	PSMB9/PSMB10/PSMB8/COL1A1/ROR2	5
BP	GO:0014065	phosphatidylinositol 3-kinase signaling	5/186	148/18670	0.0163904742339276	0.0690825750525013	0.0489770186568042	CCL5/RASGRP1/SEMA4D/PPP1R16B/MYOC	5
BP	GO:0002763	positive regulation of myeloid leukocyte differentiation	3/186	54/18670	0.0166386808363229	0.0690825750525013	0.0489770186568042	EVI2B/TNFSF11/ROR2	3
BP	GO:0006584	catecholamine metabolic process	3/186	54/18670	0.0166386808363229	0.0690825750525013	0.0489770186568042	ITGB2/NR4A2/MAOA	3
BP	GO:0009712	catechol-containing compound metabolic process	3/186	54/18670	0.0166386808363229	0.0690825750525013	0.0489770186568042	ITGB2/NR4A2/MAOA	3
BP	GO:0061005	cell differentiation involved in kidney development	3/186	54/18670	0.0166386808363229	0.0690825750525013	0.0489770186568042	MMP9/STAT1/ADIPOQ	3
BP	GO:0070206	protein trimerization	3/186	54/18670	0.0166386808363229	0.0690825750525013	0.0489770186568042	CD247/COL1A1/ADIPOQ	3
BP	GO:0002827	positive regulation of T-helper 1 type immune response	2/186	20/18670	0.0166718920806355	0.0690825750525013	0.0489770186568042	CCL19/CCR2	2
BP	GO:0010560	positive regulation of glycoprotein biosynthetic process	2/186	20/18670	0.0166718920806355	0.0690825750525013	0.0489770186568042	CCL19/CCR7	2
BP	GO:0033005	positive regulation of mast cell activation	2/186	20/18670	0.0166718920806355	0.0690825750525013	0.0489770186568042	VAMP8/SYK	2
BP	GO:0035458	cellular response to interferon-beta	2/186	20/18670	0.0166718920806355	0.0690825750525013	0.0489770186568042	AIM2/STAT1	2
BP	GO:0042053	regulation of dopamine metabolic process	2/186	20/18670	0.0166718920806355	0.0690825750525013	0.0489770186568042	ITGB2/NR4A2	2
BP	GO:0042069	regulation of catecholamine metabolic process	2/186	20/18670	0.0166718920806355	0.0690825750525013	0.0489770186568042	ITGB2/NR4A2	2
BP	GO:0042535	positive regulation of tumor necrosis factor biosynthetic process	2/186	20/18670	0.0166718920806355	0.0690825750525013	0.0489770186568042	CCR2/SYK	2
BP	GO:0048670	regulation of collateral sprouting	2/186	20/18670	0.0166718920806355	0.0690825750525013	0.0489770186568042	SPP1/SEMA4D	2
BP	GO:0050860	negative regulation of T cell receptor signaling pathway	2/186	20/18670	0.0166718920806355	0.0690825750525013	0.0489770186568042	GBP1/THY1	2
BP	GO:1900424	regulation of defense response to bacterium	2/186	20/18670	0.0166718920806355	0.0690825750525013	0.0489770186568042	CXCL6/CYBA	2
BP	GO:0050848	regulation of calcium-mediated signaling	4/186	98/18670	0.016677398535949	0.0690825750525013	0.0489770186568042	GBP1/P2RY6/TRAT1/SYK	4
BP	GO:0099175	regulation of postsynapse organization	4/186	98/18670	0.016677398535949	0.0690825750525013	0.0489770186568042	FCGR2B/LILRB2/GAP43/WNT5A	4
CC	GO:0009897	external side of plasma membrane	29/191	393/19717	1.56675091398442e-17	4.05788486721965e-15	3.10051759820075e-15	CXCL9/IGHM/CXCL10/IL7R/TRBC1/IGKC/SDC1/CD27/CD3D/CCR7/CD2/MS4A1/IL2RG/CD79A/CCR5/PTPRC/CXCR4/ITGB2/CD8A/CD14/CD86/FCGR2B/THY1/BTN3A3/BTN3A2/CD19/CCR2/IGHD/FCN1	29
CC	GO:0001772	immunological synapse	7/191	36/19717	4.71956978065005e-08	6.11184286594182e-06	4.66989009874847e-06	GZMB/CORO1A/LCK/GZMA/RHOH/CD53/CD37	7
CC	GO:0042613	MHC class II protein complex	5/191	16/19717	3.24241675474305e-07	2.79928646492816e-05	2.13885736804103e-05	HLA-DMB/HLA-DOB/HLA-DPB1/HLA-DMA/HLA-DRB4	5
CC	GO:0062023	collagen-containing extracellular matrix	17/191	406/19717	4.74035735776187e-07	3.06938138915081e-05	2.34522942962956e-05	ADAMDEC1/LRRC15/MXRA5/S100A9/MMP9/LOXL1/CTSH/CTSC/NID2/COL1A1/S100A8/SERPINA1/FCN1/WNT5A/SDC3/MYOC/ADIPOQ	17
CC	GO:0042611	MHC protein complex	5/191	25/19717	3.67414548246928e-06	0.000190320735991909	0.000145418810674574	HLA-DMB/HLA-DOB/HLA-DPB1/HLA-DMA/HLA-DRB4	5
CC	GO:0070820	tertiary granule	10/191	164/19717	4.63939900646727e-06	0.000200267390445837	0.000153018774248394	QPCT/MMP9/TNFAIP6/ITGB2/CXCL1/LILRB2/CTSH/VAMP8/CD53/CYBA	10
CC	GO:0045121	membrane raft	13/191	315/19717	1.29139318024931e-05	0.000432374034388049	0.000330365041515762	CD2/MS4A1/LCK/CD79A/CD48/BIRC3/PTPRC/ITGB2/CD8A/CD14/THY1/CD19/PRKCZ	13
CC	GO:0098857	membrane microdomain	13/191	316/19717	1.33551825293606e-05	0.000432374034388049	0.000330365041515762	CD2/MS4A1/LCK/CD79A/CD48/BIRC3/PTPRC/ITGB2/CD8A/CD14/THY1/CD19/PRKCZ	13
CC	GO:0030665	clathrin-coated vesicle membrane	8/191	115/19717	1.63598077523654e-05	0.000470798911984736	0.000359724427771308	IL7R/CD3D/CEMIP/HLA-DPB1/HLA-DRB4/VAMP8/ROR2/WNT5A	8
CC	GO:0098589	membrane region	13/191	328/19717	1.97820478694328e-05	0.000512355039818309	0.000391476315731933	CD2/MS4A1/LCK/CD79A/CD48/BIRC3/PTPRC/ITGB2/CD8A/CD14/THY1/CD19/PRKCZ	13
CC	GO:0030666	endocytic vesicle membrane	9/191	167/19717	3.73434675511235e-05	0.000879268917794635	0.000671825062163753	CORO1A/RAC2/HLA-DPB1/HLA-DRB4/VAMP8/TAP1/CYBA/ROR2/WNT5A	9
CC	GO:0030139	endocytic vesicle	12/191	303/19717	4.17906181906293e-05	0.000901980842614417	0.000689178615775291	CEMIP/CORO1A/RAC2/HLA-DPB1/HLA-DRB4/VAMP8/TAP1/GNLY/CYBA/SYK/ROR2/WNT5A	12
CC	GO:0019774	proteasome core complex, beta-subunit complex	3/191	11/19717	0.000139436384888145	0.00277800182200226	0.0021225943610503	PSMB9/PSMB10/PSMB8	3
CC	GO:0030667	secretory granule membrane	11/191	298/19717	0.00016257336703951	0.00281863051576583	0.00215363762228805	LAMP3/SELL/PTPRC/ITGB2/CD38/CD14/LILRB2/VAMP8/LRMP/CD53/CYBA	11
CC	GO:0019814	immunoglobulin complex	8/191	159/19717	0.000163241149561727	0.00281863051576583	0.00215363762228805	IGHM/IGLV1-44/TRBC1/IGKC/CD79A/IGLV6-57/IGHD/SYK	8
CC	GO:1904724	tertiary granule lumen	5/191	55/19717	0.00019013663419409	0.00307783676601683	0.00235168994924269	QPCT/MMP9/TNFAIP6/CXCL1/CTSH	5
CC	GO:0045335	phagocytic vesicle	7/191	132/19717	0.000304937574228603	0.0046458136308946	0.00354973770619055	CORO1A/RAC2/VAMP8/TAP1/GNLY/CYBA/SYK	7
CC	GO:0045334	clathrin-coated endocytic vesicle	5/191	63/19717	0.000360897142552594	0.00519290888450677	0.00396775805847297	CEMIP/HLA-DPB1/HLA-DRB4/ROR2/WNT5A	5
CC	GO:0030662	coated vesicle membrane	8/191	182/19717	0.000407733066436697	0.00555804548458445	0.00424674883601657	IL7R/CD3D/CEMIP/HLA-DPB1/HLA-DRB4/VAMP8/ROR2/WNT5A	8
CC	GO:0101002	ficolin-1-rich granule	8/191	185/19717	0.000454605425201876	0.0058871402563643	0.00449820104936593	QPCT/MMP9/TNFAIP6/ITGB2/LILRB2/CTSH/SERPINA1/FCN1	8
CC	GO:0030136	clathrin-coated vesicle	8/191	188/19717	0.000505762305715536	0.00623773510382494	0.00476608087591583	IL7R/CD3D/CEMIP/HLA-DPB1/HLA-DRB4/VAMP8/ROR2/WNT5A	8
CC	GO:0030135	coated vesicle	10/191	289/19717	0.000535189828255369	0.00630064388718821	0.00481414773741672	IL7R/CD3D/CEMIP/HLA-DPB1/HLA-DRB4/CTSC/VAMP8/SERPINA1/ROR2/WNT5A	10
CC	GO:0098802	plasma membrane receptor complex	10/191	295/19717	0.000627408493695694	0.00706516521161673	0.00539829733706135	TRBC1/CD247/CD3D/CD79A/CSF2RB/ITGB2/CD8A/ITGA4/TRAT1/SYK	10
CC	GO:0070821	tertiary granule membrane	5/191	73/19717	0.000713371728856125	0.00769846990723901	0.00588218793969085	ITGB2/LILRB2/VAMP8/CD53/CYBA	5
CC	GO:0030669	clathrin-coated endocytic vesicle membrane	4/191	44/19717	0.000855694004427074	0.00836387368634128	0.00639060456424369	HLA-DPB1/HLA-DRB4/ROR2/WNT5A	4
CC	GO:0030670	phagocytic vesicle membrane	5/191	76/19717	0.000857180354181314	0.00836387368634128	0.00639060456424369	CORO1A/RAC2/VAMP8/TAP1/CYBA	5
CC	GO:0005839	proteasome core complex	3/191	20/19717	0.000903422882203539	0.00836387368634128	0.00639060456424369	PSMB9/PSMB10/PSMB8	3
CC	GO:0005770	late endosome	9/191	256/19717	0.000904202560685544	0.00836387368634128	0.00639060456424369	LAMP3/HLA-DMB/CD79A/CXCR4/HLA-DMA/HLA-DRB4/CTSH/VAMP8/CST7	9
CC	GO:0042581	specific granule	7/191	160/19717	0.000961986688045246	0.00859153628288685	0.00656455525780422	QPCT/ITGB2/CXCL1/VAMP8/DOCK2/CD53/CYBA	7
CC	GO:1904813	ficolin-1-rich granule lumen	6/191	124/19717	0.00132523126971611	0.0114411632952157	0.00874187644584659	QPCT/MMP9/TNFAIP6/CTSH/SERPINA1/FCN1	6
CC	GO:0042101	T cell receptor complex	6/191	127/19717	0.00149802180470706	0.0125157305619074	0.00956292357503997	TRBC1/CD247/CD3D/CD8A/TRAT1/SYK	6
CC	GO:0060205	cytoplasmic vesicle lumen	10/191	338/19717	0.00174780495781054	0.0140181967585016	0.0107109164421797	QPCT/S100A9/CXCL1/CTSH/CTSC/DOCK2/GNLY/S100A8/SERPINA1/FCN1	10
CC	GO:0031983	vesicle lumen	10/191	339/19717	0.00178610228969326	0.0140181967585016	0.0107109164421797	QPCT/S100A9/CXCL1/CTSH/CTSC/DOCK2/GNLY/S100A8/SERPINA1/FCN1	10
CC	GO:0001891	phagocytic cup	3/191	27/19717	0.00220539735583454	0.0167999386812102	0.0128363685107397	CORO1A/LCP1/ARHGAP25	3
CC	GO:0034774	secretory granule lumen	9/191	321/19717	0.00418346955575897	0.0309576747126164	0.0236539030521109	QPCT/S100A9/CXCL1/CTSH/CTSC/DOCK2/S100A8/SERPINA1/FCN1	9
CC	GO:0042571	immunoglobulin complex, circulating	4/191	72/19717	0.00525681272347081	0.0378198470938594	0.0288970991816524	IGHM/TRBC1/IGKC/IGHD	4
MF	GO:0042379	chemokine receptor binding	12/182	66/17697	2.9510139840384e-12	1.12728734190267e-09	8.75985203682979e-10	CXCL13/CXCL9/CCL18/CXCL10/CCL19/CCL5/CXCL6/CXCL1/STAT1/CXCL11/CCL13/CCR2	12
MF	GO:0008009	chemokine activity	10/182	49/17697	5.99714999358183e-11	1.14545564877413e-08	8.90103314836882e-09	CXCL13/CXCL9/CCL18/CXCL10/CCL19/CCL5/CXCL6/CXCL1/CXCL11/CCL13	10
MF	GO:0005125	cytokine activity	17/182	220/17697	1.22376354409548e-10	1.55825891281491e-08	1.21088182257868e-08	CXCL13/CXCL9/CCL18/CXCL10/CCL19/CCL5/SPP1/IL32/CXCL6/CXCL1/TNFSF10/LTB/CXCL11/TNFSF11/CCL13/WNT5A/ADIPOQ	17
MF	GO:0001664	G protein-coupled receptor binding	17/182	280/17697	4.97188772816045e-09	4.74815278039323e-07	3.68966405089802e-07	CXCL13/CXCL9/CCL18/CXCL10/CCL19/CCL5/PNOC/CXCL6/CXCL1/STAT1/CXCL11/CCL13/CCR2/ROR2/FCN1/WNT5A/MYOC	17
MF	GO:0005126	cytokine receptor binding	16/182	286/17697	4.51869902272727e-08	3.45228605336364e-06	2.68268026191387e-06	CXCL13/CXCL9/CCL18/CXCL10/CCL19/CCL5/CXCL6/CXCL1/STAT1/TNFSF10/LTB/CXCL11/TNFSF11/CCL13/CCR2/SYK	16
MF	GO:0003823	antigen binding	12/182	160/17697	9.99020197622012e-08	6.36042859152681e-06	4.9425209777089e-06	IGHM/IGLV1-44/IL7R/TRBC1/IGKC/CD48/HLA-DPB1/TAP1/ITGA4/SLAMF1/IGLV6-57/IGHD	12
MF	GO:0023023	MHC protein complex binding	6/182	25/17697	1.64012063414078e-07	8.95037260345398e-06	6.95509802748422e-06	MS4A1/HLA-DMB/HLA-DOB/CD8A/HLA-DMA/LILRB2	6
MF	GO:0048020	CCR chemokine receptor binding	7/182	43/17697	2.55549788368838e-07	1.2202502394612e-05	9.48224214737006e-06	CXCL13/CCL18/CCL19/CCL5/STAT1/CCL13/CCR2	7
MF	GO:0048018	receptor ligand activity	19/182	482/17697	5.8723045522029e-07	2.49246704326834e-05	1.93683027335815e-05	CXCL13/CXCL9/CCL18/CXCL10/CCL19/CCL5/PNOC/SPP1/IL32/CXCL6/CXCL1/TNFSF10/LTB/CXCL11/TNFSF11/SEMA4D/CCL13/WNT5A/ADIPOQ	19
MF	GO:0045236	CXCR chemokine receptor binding	4/182	11/17697	3.37592774942347e-06	0.000128960440027976	0.000100211750035518	CXCL13/CXCL9/CXCL10/CXCL11	4
MF	GO:0015026	coreceptor activity	6/182	44/17697	5.55910570861153e-06	0.000193052580062691	0.00015001605835679	CCR5/CXCR4/CD8A/CD86/ITGA4/ROR2	6
MF	GO:0004252	serine-type endopeptidase activity	10/182	160/17697	6.2096941011384e-06	0.000193327022326606	0.000150229320187663	MMP1/MMP3/GZMB/GZMH/GZMK/MMP9/FAP/GZMA/CTSH/CTSC	10
MF	GO:0004896	cytokine receptor activity	8/182	96/17697	6.57919185928241e-06	0.000193327022326606	0.000150229320187663	IL7R/CCR7/IL2RG/CCR5/CSF2RB/CXCR4/IL10RA/CCR2	8
MF	GO:0004175	endopeptidase activity	16/182	427/17697	9.0278870875766e-06	0.000246332347675304	0.000191418357796737	MMP1/ADAMDEC1/MMP3/GZMB/PSMB9/GZMH/GZMK/MMP9/FAP/GZMA/CTSH/CTSC/PSMB10/PSMB8/MMP13/ADAM28	16
MF	GO:0019956	chemokine binding	5/182	32/17697	1.75037437023298e-05	0.000426965724054029	0.00033178378116075	CCR7/CCR5/CXCR4/ITGA4/CCR2	5
MF	GO:0023026	MHC class II protein complex binding	4/182	16/17697	1.78833811122106e-05	0.000426965724054029	0.00033178378116075	MS4A1/HLA-DMB/HLA-DOB/HLA-DMA	4
MF	GO:0008236	serine-type peptidase activity	10/182	182/17697	1.92095508130467e-05	0.000431649906504933	0.000335423735559083	MMP1/MMP3/GZMB/GZMH/GZMK/MMP9/FAP/GZMA/CTSH/CTSC	10
MF	GO:0017171	serine hydrolase activity	10/182	186/17697	2.31732557600219e-05	0.000491787983351576	0.000382155445867028	MMP1/MMP3/GZMB/GZMH/GZMK/MMP9/FAP/GZMA/CTSH/CTSC	10
MF	GO:0019955	cytokine binding	8/182	128/17697	5.36664000469997e-05	0.00107897709568178	0.000838444587991906	CCR7/IL2RG/CCR5/GBP1/CXCR4/IL10RA/ITGA4/CCR2	8
MF	GO:0016493	C-C chemokine receptor activity	4/182	23/17697	8.22450360576261e-05	0.00157088018870066	0.0012206894825395	CCR7/CCR5/CXCR4/CCR2	4
MF	GO:0004222	metalloendopeptidase activity	7/182	103/17697	9.35760518521329e-05	0.0016999729210723	0.00132100403345933	MMP1/ADAMDEC1/MMP3/MMP9/FAP/MMP13/ADAM28	7
MF	GO:0019957	C-C chemokine binding	4/182	24/17697	9.79041996429076e-05	0.0016999729210723	0.00132100403345933	CCR7/CCR5/CXCR4/CCR2	4
MF	GO:0005539	glycosaminoglycan binding	10/182	229/17697	0.000133007099115641	0.00207119043067212	0.00160946735037073	CXCL13/IGHM/CXCL10/CEMIP/CXCL6/SELL/PTPRC/TNFAIP6/CXCL11/LPL	10
MF	GO:0001637	G protein-coupled chemoattractant receptor activity	4/182	26/17697	0.000135549111954982	0.00207119043067212	0.00160946735037073	CCR7/CCR5/CXCR4/CCR2	4
MF	GO:0004950	chemokine receptor activity	4/182	26/17697	0.000135549111954982	0.00207119043067212	0.00160946735037073	CCR7/CCR5/CXCR4/CCR2	4
MF	GO:0031406	carboxylic acid binding	9/182	193/17697	0.000176903126984907	0.00259911517339364	0.00201970371699368	CEMIP/S100A9/TNFAIP6/S100A8/FCN1/ST8SIA4/PCK1/FABP4/ADIPOQ	9
MF	GO:0033691	sialic acid binding	3/182	12/17697	0.000219839828003621	0.00299924336776369	0.00233063276304591	FCN1/ST8SIA4/ADIPOQ	3
MF	GO:0035325	Toll-like receptor binding	3/182	12/17697	0.000219839828003621	0.00299924336776369	0.00233063276304591	S100A9/S100A8/SYK	3
MF	GO:0005164	tumor necrosis factor receptor binding	4/182	31/17697	0.000274070325514261	0.00352951116289052	0.00274268985377549	STAT1/TNFSF10/LTB/TNFSF11	4
MF	GO:0043177	organic acid binding	9/182	205/17697	0.00027718674054114	0.00352951116289052	0.00274268985377549	CEMIP/S100A9/TNFAIP6/S100A8/FCN1/ST8SIA4/PCK1/FABP4/ADIPOQ	9
MF	GO:0036041	long-chain fatty acid binding	3/182	14/17697	0.000358260774341998	0.0044146972838272	0.00343054459641573	S100A9/S100A8/FABP4	3
MF	GO:0005178	integrin binding	7/182	132/17697	0.000433792192190244	0.00517839429427104	0.00402399336176476	SPP1/FAP/ITGB2/LCP1/THY1/SYK/ICAM3	7
MF	GO:0043028	cysteine-type endopeptidase regulator activity involved in apoptotic process	4/182	42/17697	0.000892791910943046	0.010334742726674	0.0080308554668561	CD27/BIRC3/CTSH/TNFAIP8	4
MF	GO:0042288	MHC class I protein binding	3/182	20/17697	0.00107221820063624	0.0120466868424424	0.0093611619993628	CD8A/LILRB2/TAP1	3
MF	GO:0004298	threonine-type endopeptidase activity	3/182	21/17697	0.00124150631750107	0.0126734537162853	0.00984820597407672	PSMB9/PSMB10/PSMB8	3
MF	GO:0070003	threonine-type peptidase activity	3/182	21/17697	0.00124150631750107	0.0126734537162853	0.00984820597407672	PSMB9/PSMB10/PSMB8	3
MF	GO:0004715	non-membrane spanning protein tyrosine kinase activity	4/182	46/17697	0.0012607100555467	0.0126734537162853	0.00984820597407672	LCK/ITK/MELK/SYK	4
MF	GO:0032813	tumor necrosis factor receptor superfamily binding	4/182	46/17697	0.0012607100555467	0.0126734537162853	0.00984820597407672	STAT1/TNFSF10/LTB/TNFSF11	4
MF	GO:0008201	heparin binding	7/182	169/17697	0.00184716421798002	0.0180927366991889	0.0140593875700503	CXCL13/CXCL10/CXCL6/SELL/PTPRC/CXCL11/LPL	7
MF	GO:0061134	peptidase regulator activity	8/182	219/17697	0.00196620200769583	0.0187772291734951	0.0145912885834269	CD27/BIRC3/CTSH/CTSC/TNFAIP8/CST7/SERPINA1/TIMP4	8
MF	GO:0043027	cysteine-type endopeptidase inhibitor activity involved in apoptotic process	3/182	25/17697	0.00208313307470724	0.0194087032814186	0.0150819904253515	CD27/BIRC3/TNFAIP8	3
MF	GO:0001968	fibronectin binding	3/182	27/17697	0.00260958016270425	0.023676976766982	0.0183987529575336	LRRC15/ITGA4/MYOC	3
MF	GO:0008237	metallopeptidase activity	7/182	181/17697	0.00271801835581858	0.023676976766982	0.0183987529575336	MMP1/ADAMDEC1/MMP3/MMP9/FAP/MMP13/ADAM28	7
MF	GO:1990782	protein tyrosine kinase binding	5/182	93/17697	0.00272719104122306	0.023676976766982	0.0183987529575336	CD247/BLNK/CD2/TRAT1/MYOC	5
MF	GO:0004869	cysteine-type endopeptidase inhibitor activity	4/182	58/17697	0.00297906198508318	0.0252889261844839	0.0196513562524785	CD27/BIRC3/TNFAIP8/CST7	4
MF	GO:0005518	collagen binding	4/182	67/17697	0.00501098948221873	0.0411668416867339	0.0319896647992807	LRRC15/MMP9/NID2/MMP13	4
MF	GO:0005504	fatty acid binding	3/182	34/17697	0.0050650302598861	0.0411668416867339	0.0319896647992807	S100A9/S100A8/FABP4	3
MF	GO:0050786	RAGE receptor binding	2/182	11/17697	0.00544286698827663	0.0427040540523468	0.0331841919062051	S100A9/S100A8	2
MF	GO:0030971	receptor tyrosine kinase binding	4/182	69/17697	0.00556299811520067	0.0427040540523468	0.0331841919062051	BLNK/CD2/TRAT1/MYOC	4
MF	GO:0050839	cell adhesion molecule binding	12/182	499/17697	0.00558953587072603	0.0427040540523468	0.0331841919062051	SPP1/FAP/ITGB2/LCP1/CDH11/STAT1/LILRB2/THY1/CAPG/ITGA4/SYK/ICAM3	12
MF	GO:0004126	cytidine deaminase activity	2/182	12/17697	0.00648747242033123	0.0485924404816967	0.0377599013938784	APOBEC3G/APOBEC3B	2
MF	GO:0042056	chemoattractant activity	3/182	38/17697	0.00692952442535437	0.0503465577172695	0.0391229795433177	CXCL10/CCL5/WNT5A	3
MF	GO:0001618	virus receptor activity	4/182	74/17697	0.00711705266160353	0.0503465577172695	0.0391229795433177	CCR5/CXCR4/CD86/SLAMF1	4
MF	GO:0104005	hijacked molecular function	4/182	74/17697	0.00711705266160353	0.0503465577172695	0.0391229795433177	CCR5/CXCR4/CD86/SLAMF1	4
MF	GO:0005109	frizzled binding	3/182	39/17697	0.00745098622097583	0.0517504861165958	0.0402139352022045	ROR2/WNT5A/MYOC	3
MF	GO:0005068	transmembrane receptor protein tyrosine kinase adaptor activity	2/182	13/17697	0.00761544331018339	0.0519482025801795	0.0403675754411977	BLNK/TRAT1	2
MF	GO:0034987	immunoglobulin receptor binding	4/182	76/17697	0.00781126839715015	0.0523492022405502	0.0406791816804496	IGHM/TRBC1/IGKC/IGHD	4
MF	GO:0042287	MHC protein binding	3/182	40/17697	0.00799506332300298	0.0526571411963299	0.0409184729053873	CD8A/LILRB2/TAP1	3
MF	GO:0004866	endopeptidase inhibitor activity	6/182	175/17697	0.00954730106440914	0.0618147289254964	0.0480345923311932	CD27/BIRC3/TNFAIP8/CST7/SERPINA1/TIMP4	6
