# Supplementary material for: Identifying Immune Cell Infiltration and Effective Diagnostic Biomarkers in Rheumatoid Arthritis by Bioinformatics Analysis
Source: Front Immunol. 2021 Aug 13;12:726747. doi: 10.3389/fimmu.2021.726747 (PMC8411707; doi:10.3389/fimmu.2021.726747)
Supplement: Supplementary file 6 [file Table_3.xls]

ID	Description	GeneRatio	BgRatio	pvalue	p.adjust	qvalue	geneID	Count
hsa04061	Viral protein interaction with cytokine and cytokine receptor	17/124	100/8094	1.05991887092216e-13	2.27882557248265e-11	1.7516553972082e-11	CXCL13/CXCL9/CCL18/CXCL10/CCL19/CCL5/CCR7/IL2RG/CXCL6/CCR5/CXCR4/CXCL1/TNFSF10/IL10RA/CXCL11/CCL13/CCR2	17
hsa04062	Chemokine signaling pathway	21/124	192/8094	8.9724374320754e-13	9.64537023948105e-11	7.41406672018862e-11	CXCL13/CXCL9/CCL18/CXCL10/CCL19/CCL5/CCR7/CXCL6/ITK/RAC2/CCR5/CXCR4/CXCL1/STAT1/PRKCB/CXCL11/ADCY7/DOCK2/CCL13/CCR2/PRKCZ	21
hsa04060	Cytokine-cytokine receptor interaction	24/124	295/8094	1.16076052461263e-11	8.31878375972383e-10	6.39436499523448e-10	CXCL13/CXCL9/CCL18/CXCL10/IL7R/CCL19/CCL5/CD27/TNFRSF17/CCR7/IL2RG/IL32/CXCL6/CCR5/CSF2RB/CXCR4/CXCL1/TNFSF10/IL10RA/LTB/CXCL11/TNFSF11/CCL13/CCR2	24
hsa04640	Hematopoietic cell lineage	15/124	99/8094	1.85796270270961e-11	9.98654952706414e-10	7.67631958751075e-10	IL7R/CD3D/CD2/MS4A1/HLA-DMB/HLA-DOB/HLA-DPB1/CD8A/CD38/CD14/HLA-DMA/HLA-DRB4/CD19/CD37/ITGA4	15
hsa05323	Rheumatoid arthritis	14/124	93/8094	9.97815766028319e-11	4.29060779392177e-09	3.29804368981992e-09	MMP1/MMP3/CCL5/HLA-DMB/HLA-DOB/CXCL6/HLA-DPB1/ITGB2/CXCL1/HLA-DMA/CD86/HLA-DRB4/LTB/TNFSF11	14
hsa05340	Primary immunodeficiency	10/124	38/8094	1.62523530312617e-10	5.8237598362021e-09	4.47652530861067e-09	IL7R/BLNK/CD3D/LCK/IL2RG/CD79A/PTPRC/CD8A/TAP1/CD19	10
hsa04514	Cell adhesion molecules	15/124	149/8094	6.64431713506172e-09	2.0407545486261e-07	1.56865833113487e-07	SDC1/CD2/HLA-DMB/HLA-DOB/SELL/PTPRC/HLA-DPB1/ITGB2/CD8A/HLA-DMA/CD86/HLA-DRB4/ITGA4/ICAM3/SDC3	15
hsa04672	Intestinal immune network for IgA production	9/124	49/8094	4.25760889378627e-08	1.14423239020506e-06	8.79532363584796e-07	TNFRSF17/HLA-DMB/HLA-DOB/CXCR4/HLA-DPB1/HLA-DMA/CD86/HLA-DRB4/ITGA4	9
hsa04064	NF-kappa B signaling pathway	12/124	104/8094	5.13460665620671e-08	1.22660047898272e-06	9.42845900613397e-07	CCL19/BLNK/LCK/BIRC3/CXCL1/CD14/BCL2A1/PRKCB/LTB/TNFSF11/CCL13/SYK	12
hsa05140	Leishmaniasis	10/124	77/8094	2.28019950693373e-07	4.90242893990751e-06	3.7683297114589e-06	HLA-DMB/HLA-DOB/HLA-DPB1/ITGB2/STAT1/HLA-DMA/PRKCB/HLA-DRB4/ITGA4/CYBA	10
hsa04658	Th1 and Th2 cell differentiation	10/124	92/8094	1.23514122045231e-06	2.41413965815679e-05	1.85566671398098e-05	CD247/CD3D/HLA-DMB/LCK/IL2RG/HLA-DOB/HLA-DPB1/STAT1/HLA-DMA/HLA-DRB4	10
hsa05330	Allograft rejection	7/124	38/8094	1.42190736078135e-06	2.49610545526163e-05	1.91867102313868e-05	GZMB/HLA-DMB/HLA-DOB/HLA-DPB1/HLA-DMA/CD86/HLA-DRB4	7
hsa04657	IL-17 signaling pathway	10/124	94/8094	1.50927306597215e-06	2.49610545526163e-05	1.91867102313868e-05	MMP1/CXCL10/MMP3/S100A9/CXCL6/MMP9/CXCL1/MMP13/S100A8/FOSB	10
hsa05332	Graft-versus-host disease	7/124	42/8094	2.88908803356326e-06	4.43681376582929e-05	3.41042722758971e-05	GZMB/HLA-DMB/HLA-DOB/HLA-DPB1/HLA-DMA/CD86/HLA-DRB4	7
hsa05416	Viral myocarditis	8/124	60/8094	3.17736894892994e-06	4.55422882679958e-05	3.50068017531228e-05	HLA-DMB/HLA-DOB/RAC2/HLA-DPB1/ITGB2/HLA-DMA/CD86/HLA-DRB4	8
hsa04940	Type I diabetes mellitus	7/124	43/8094	3.4073280558803e-06	4.57859707508915e-05	3.5194112156132e-05	GZMB/HLA-DMB/HLA-DOB/HLA-DPB1/HLA-DMA/CD86/HLA-DRB4	7
hsa04662	B cell receptor signaling pathway	9/124	82/8094	3.97239493239556e-06	5.02391123802968e-05	3.86170900548671e-05	BLNK/CD79A/RAC2/FCGR2B/PRKCB/LILRB2/CD72/CD19/SYK	9
hsa04659	Th17 cell differentiation	10/124	107/8094	4.96025401236676e-06	5.92474784810474e-05	4.55415134468761e-05	CD247/CD3D/HLA-DMB/LCK/IL2RG/HLA-DOB/HLA-DPB1/STAT1/HLA-DMA/HLA-DRB4	10
hsa04670	Leukocyte transendothelial migration	10/124	114/8094	8.7785643267464e-06	9.93363858026566e-05	7.63564874957997e-05	ITK/MMP9/RAC2/CXCR4/ITGB2/PRKCB/THY1/RHOH/ITGA4/CYBA	10
hsa05169	Epstein-Barr virus infection	13/124	202/8094	1.19114593597142e-05	0.000128048188116927	9.84262694460591e-05	CXCL10/CD247/BLNK/CD3D/HLA-DMB/HLA-DOB/HLA-DPB1/STAT1/HLA-DMA/HLA-DRB4/TAP1/CD19/SYK	13
hsa05320	Autoimmune thyroid disease	7/124	53/8094	1.43570292681657e-05	0.000146988632983602	0.00011298514261163	GZMB/HLA-DMB/HLA-DOB/HLA-DPB1/HLA-DMA/CD86/HLA-DRB4	7
hsa05152	Tuberculosis	12/124	180/8094	1.84749635601098e-05	0.000180550780246528	0.000138783219087906	CORO1A/HLA-DMB/HLA-DOB/HLA-DPB1/ITGB2/CD14/STAT1/HLA-DMA/FCGR2B/IL10RA/HLA-DRB4/SYK	12
hsa04145	Phagosome	11/124	152/8094	1.9504886176177e-05	0.000182328283820785	0.000140149525384888	CORO1A/HLA-DMB/HLA-DOB/HLA-DPB1/ITGB2/CD14/HLA-DMA/FCGR2B/HLA-DRB4/TAP1/CYBA	11
hsa05145	Toxoplasmosis	9/124	112/8094	5.06603458361189e-05	0.000453832264781898	0.00034884536387152	HLA-DMB/HLA-DOB/CCR5/BIRC3/HLA-DPB1/STAT1/HLA-DMA/IL10RA/HLA-DRB4	9
hsa05321	Inflammatory bowel disease	7/124	65/8094	5.56988469853739e-05	0.000479010084074216	0.000368198693755946	HLA-DMB/IL2RG/HLA-DOB/HLA-DPB1/STAT1/HLA-DMA/HLA-DRB4	7
hsa05310	Asthma	5/124	31/8094	9.61084148869106e-05	0.000794742661564838	0.000610891544018015	HLA-DMB/HLA-DOB/HLA-DPB1/HLA-DMA/HLA-DRB4	5
hsa05150	Staphylococcus aureus infection	8/124	96/8094	0.000103962483993237	0.000827849409575775	0.000636339570640865	HLA-DMB/HLA-DOB/HLA-DPB1/ITGB2/HLA-DMA/FCGR2B/HLA-DRB4/FPR3	8
hsa04380	Osteoclast differentiation	9/124	128/8094	0.000143141078107174	0.00109911899260866	0.0008448552354446	BLNK/LCK/STAT1/FCGR2B/LILRB2/TNFSF11/CYBA/SYK/FOSB	9
hsa04650	Natural killer cell mediated cytotoxicity	9/124	131/8094	0.000170818626911176	0.00126476769601565	0.00097218373696185	CD247/GZMB/LCK/CD48/RAC2/ITGB2/PRKCB/TNFSF10/SYK	9
hsa04612	Antigen processing and presentation	7/124	78/8094	0.000179318843394836	0.00126476769601565	0.00097218373696185	HLA-DMB/HLA-DOB/HLA-DPB1/CD8A/HLA-DMA/HLA-DRB4/TAP1	7
hsa04620	Toll-like receptor signaling pathway	8/124	104/8094	0.000182361853844118	0.00126476769601565	0.00097218373696185	CXCL9/CXCL10/CCL5/SPP1/CD14/STAT1/CD86/CXCL11	8
hsa05164	Influenza A	10/124	172/8094	0.000292308538231833	0.00196394799124513	0.00150961975336835	CXCL10/CCL5/HLA-DMB/HLA-DOB/HLA-DPB1/STAT1/HLA-DMA/PRKCB/TNFSF10/HLA-DRB4	10
hsa05166	Human T-cell leukemia virus 1 infection	11/124	219/8094	0.000511948890072668	0.00333542458683708	0.00256382697739741	CD3D/HLA-DMB/LCK/IL2RG/HLA-DOB/HLA-DPB1/ITGB2/HLA-DMA/HLA-DRB4/ADCY7/EGR1	11
hsa04660	T cell receptor signaling pathway	7/124	104/8094	0.00103873817218086	0.00640949851922824	0.00492676263167116	CD247/CD3D/RASGRP1/LCK/ITK/PTPRC/CD8A	7
hsa03320	PPAR signaling pathway	6/124	76/8094	0.00104340673568832	0.00640949851922824	0.00492676263167116	MMP1/LPL/PLIN1/PCK1/FABP4/ADIPOQ	6
hsa05322	Systemic lupus erythematosus	8/124	136/8094	0.00110884150455969	0.00662224787445369	0.0050902957957857	HLA-DMB/HLA-DOB/HLA-DPB1/HLA-DMA/CD86/HLA-DRB4/C6/C7	8
hsa04668	TNF signaling pathway	7/124	112/8094	0.001601828857984	0.00930792444504218	0.00715468366155017	CXCL10/MMP3/CCL5/CXCL6/MMP9/BIRC3/CXCL1	7
hsa04210	Apoptosis	7/124	136/8094	0.00477506012649036	0.0270167875577744	0.0207668819905536	GZMB/CSF2RB/BIRC3/BCL2A1/TNFSF10/CTSH/CTSC	7
hsa05170	Human immunodeficiency virus 1 infection	9/124	212/8094	0.00514904385663947	0.0283857545942945	0.0218191602022239	CD247/CD3D/RAC2/CCR5/CXCR4/PRKCB/TAP1/APOBEC3G/APOBEC3B	9
hsa04928	Parathyroid hormone synthesis, secretion and action	6/124	106/8094	0.00561580205800848	0.0301849360617956	0.0232021295554561	PRKCB/ADCY7/TNFSF11/MMP13/NR4A2/EGR1	6
hsa05171	Coronavirus disease - COVID-19	9/124	232/8094	0.00912259143763078	0.0469053019862065	0.0360545038523105	MMP1/CXCL10/MMP3/STAT1/PRKCB/SYK/C6/C7/RPS4Y1	9
hsa05202	Transcriptional misregulation in cancer	8/124	192/8094	0.00916289620195661	0.0469053019862065	0.0360545038523105	MMP3/GZMB/MMP9/BIRC3/CD14/BCL2A1/CD86/ZBTB16	8
hsa05235	PD-L1 expression and PD-1 checkpoint pathway in cancer	5/124	89/8094	0.0116078168099075	0.0575555931358791	0.0442410189587908	CD247/CD3D/RASGRP1/LCK/STAT1	5
hsa04611	Platelet activation	6/124	124/8094	0.011778819060366	0.0575555931358791	0.0442410189587908	RASGRP1/VAMP8/ADCY7/COL1A1/SYK/PRKCZ	6
